# Supplementary material for: AIEgens for dark through-bond energy transfer: design, synthesis, theoretical study and application in ratiometric Hg2+ sensing
Source: Chem Sci. 2016 Nov 15;8(3):2047–55. doi: 10.1039/c6sc04206f (PMC5398306; doi:10.1039/c6sc04206f)
Supplement: Supplementary file 1 [file SC-008-C6SC04206F-s001.txt]

 Entering Gaussian System, Link 0=/share/apps/gaussian/g09/g09
 Initial command:
 /share/apps/gaussian/g09/l1.exe "/scratch/webmo-5066/567232/Gau-2578.inp" -scrdir="/scratch/webmo-5066/567232/"
 Entering Link 1 = /share/apps/gaussian/g09/l1.exe PID=      2579.
  
 Copyright (c) 1988,1990,1992,1993,1995,1998,2003,2009,2013,
            Gaussian, Inc.  All Rights Reserved.
  
 This is part of the Gaussian(R) 09 program.  It is based on
 the Gaussian(R) 03 system (copyright 2003, Gaussian, Inc.),
 the Gaussian(R) 98 system (copyright 1998, Gaussian, Inc.),
 the Gaussian(R) 94 system (copyright 1995, Gaussian, Inc.),
 the Gaussian 92(TM) system (copyright 1992, Gaussian, Inc.),
 the Gaussian 90(TM) system (copyright 1990, Gaussian, Inc.),
 the Gaussian 88(TM) system (copyright 1988, Gaussian, Inc.),
 the Gaussian 86(TM) system (copyright 1986, Carnegie Mellon
 University), and the Gaussian 82(TM) system (copyright 1983,
 Carnegie Mellon University). Gaussian is a federally registered
 trademark of Gaussian, Inc.
  
 This software contains proprietary and confidential information,
 including trade secrets, belonging to Gaussian, Inc.
  
 This software is provided under written license and may be
 used, copied, transmitted, or stored only in accord with that
 written license.
  
 The following legend is applicable only to US Government
 contracts under FAR:
  
                    RESTRICTED RIGHTS LEGEND
  
 Use, reproduction and disclosure by the US Government is
 subject to restrictions as set forth in subparagraphs (a)
 and (c) of the Commercial Computer Software - Restricted
 Rights clause in FAR 52.227-19.
  
 Gaussian, Inc.
 340 Quinnipiac St., Bldg. 40, Wallingford CT 06492
  
  
 ---------------------------------------------------------------
 Warning -- This program may not be used in any manner that
 competes with the business of Gaussian, Inc. or will provide
 assistance to any competitor of Gaussian, Inc.  The licensee
 of this program is prohibited from giving any competitor of
 Gaussian, Inc. access to this program.  By using this program,
 the user acknowledges that Gaussian, Inc. is engaged in the
 business of creating and licensing software in the field of
 computational chemistry and represents and warrants to the
 licensee that it is not a competitor of Gaussian, Inc. and that
 it will not use this program in any manner prohibited above.
 ---------------------------------------------------------------
  

 Cite this work as:
 Gaussian 09, Revision D.01,
 M. J. Frisch, G. W. Trucks, H. B. Schlegel, G. E. Scuseria, 
 M. A. Robb, J. R. Cheeseman, G. Scalmani, V. Barone, B. Mennucci, 
 G. A. Petersson, H. Nakatsuji, M. Caricato, X. Li, H. P. Hratchian, 
 A. F. Izmaylov, J. Bloino, G. Zheng, J. L. Sonnenberg, M. Hada, 
 M. Ehara, K. Toyota, R. Fukuda, J. Hasegawa, M. Ishida, T. Nakajima, 
 Y. Honda, O. Kitao, H. Nakai, T. Vreven, J. A. Montgomery, Jr., 
 J. E. Peralta, F. Ogliaro, M. Bearpark, J. J. Heyd, E. Brothers, 
 K. N. Kudin, V. N. Staroverov, T. Keith, R. Kobayashi, J. Normand, 
 K. Raghavachari, A. Rendell, J. C. Burant, S. S. Iyengar, J. Tomasi, 
 M. Cossi, N. Rega, J. M. Millam, M. Klene, J. E. Knox, J. B. Cross, 
 V. Bakken, C. Adamo, J. Jaramillo, R. Gomperts, R. E. Stratmann, 
 O. Yazyev, A. J. Austin, R. Cammi, C. Pomelli, J. W. Ochterski, 
 R. L. Martin, K. Morokuma, V. G. Zakrzewski, G. A. Voth, 
 P. Salvador, J. J. Dannenberg, S. Dapprich, A. D. Daniels, 
 O. Farkas, J. B. Foresman, J. V. Ortiz, J. Cioslowski, 
 and D. J. Fox, Gaussian, Inc., Wallingford CT, 2013.
 
 ******************************************
 Gaussian 09:  EM64L-G09RevD.01 24-Apr-2013
                23-May-2016 
 ******************************************
 %mem=20GB
 %NProcShared=12
 Will use up to   12 processors via shared memory.
 %CHK=output.chk
 ----------------------------------------------------------------------
 #N TD(NStates=25) B3LYP/6-31G(d) SCRF=(PCM,Solvent=Tetrahydrofuran) Em
 piricalDispersion=GD3 Geom=Connectivity
 ----------------------------------------------------------------------
 1/38=1,57=2/1;
 2/12=2,17=6,18=5,40=1/2;
 3/5=1,6=6,7=1,11=9,16=1,25=1,30=1,70=2201,72=20,74=-5,124=31/1,2,8,3;
 4//1;
 5/5=2,38=5,53=20/2;
 8/6=1,10=2,108=25/1;
 9/41=25,42=1,70=2/14;
 6/7=2,8=2,9=2,10=2/1;
 99/5=1,9=1/99;
 ------------
 TPE-RNO-1_UV
 ------------
 Symbolic Z-matrix:
 Charge =  1 Multiplicity = 1
 C
 N                    1    B1
 C                    2    B2       1    A1
 C                    3    B3       2    A2       1    D1       0
 C                    4    B4       3    A3       2    D2       0
 C                    5    B5       4    A4       3    D3       0
 C                    6    B6       5    A5       4    D4       0
 C                    7    B7       6    A6       5    D5       0
 C                    8    B8       7    A7       6    D6       0
 C                    9    B9       8    A8       7    D7       0
 C                    10   B10      9    A9       8    D8       0
 C                    11   B11      10   A10      9    D9       0
 C                    12   B12      11   A11      10   D10      0
 C                    13   B13      12   A12      11   D11      0
 C                    14   B14      13   A13      12   D12      0
 C                    15   B15      14   A14      13   D13      0
 C                    16   B16      15   A15      14   D14      0
 C                    17   B17      16   A16      15   D15      0
 C                    18   B18      17   A17      16   D16      0
 C                    19   B19      18   A18      17   D17      0
 C                    20   B20      19   A19      18   D18      0
 C                    21   B21      20   A20      19   D19      0
 C                    18   B22      17   A21      16   D20      0
 H                    23   B23      18   A22      17   D21      0
 H                    22   B24      21   A23      20   D22      0
 H                    21   B25      20   A24      19   D23      0
 H                    20   B26      19   A25      18   D24      0
 H                    19   B27      18   A26      17   D25      0
 C                    17   B28      16   A27      15   D26      0
 C                    29   B29      17   A28      16   D27      0
 C                    30   B30      29   A29      17   D28      0
 C                    31   B31      30   A30      29   D29      0
 C                    32   B32      31   A31      30   D30      0
 C                    29   B33      17   A32      16   D31      0
 H                    34   B34      29   A33      17   D32      0
 H                    33   B35      32   A34      31   D33      0
 H                    32   B36      31   A35      30   D34      0
 H                    31   B37      30   A36      29   D35      0
 H                    30   B38      29   A37      17   D36      0
 C                    16   B39      15   A38      14   D37      0
 C                    40   B40      16   A39      15   D38      0
 C                    41   B41      40   A40      16   D39      0
 C                    42   B42      41   A41      40   D40      0
 C                    43   B43      42   A42      41   D41      0
 C                    40   B44      16   A43      15   D42      0
 H                    45   B45      40   A44      16   D43      0
 H                    44   B46      43   A45      42   D44      0
 H                    43   B47      42   A46      41   D45      0
 H                    42   B48      41   A47      40   D46      0
 H                    41   B49      40   A48      16   D47      0
 C                    15   B50      14   A49      13   D48      0
 C                    12   B51      11   A50      10   D49      0
 H                    52   B52      12   A51      11   D50      0
 H                    51   B53      15   A52      14   D51      0
 H                    14   B54      13   A53      12   D52      0
 H                    13   B55      12   A54      11   D53      0
 C                    11   B56      10   A55      9    D54      0
 C                    8    B57      7    A56      6    D55      0
 H                    58   B58      8    A57      7    D56      0
 H                    57   B59      11   A58      10   D57      0
 H                    10   B60      9    A59      8    D58      0
 C                    9    B61      8    A60      7    D59      0
 O                    62   B62      9    A61      8    D60      0
 C                    63   B63      62   A62      9    D61      0
 N                    64   B64      63   A63      62   D62      0
 N                    62   B65      9    A64      8    D63      0
 N                    64   B66      63   A65      62   D64      0
 H                    67   B67      64   A66      63   D65      0
 C                    67   B68      64   A67      63   D66      0
 C                    69   B69      67   A68      64   D67      0
 C                    70   B70      69   A69      67   D68      0
 C                    71   B71      70   A70      69   D69      0
 C                    72   B72      71   A71      70   D70      0
 C                    69   B73      67   A72      64   D71      0
 H                    74   B74      69   A73      67   D72      0
 H                    73   B75      72   A74      71   D73      0
 H                    72   B76      71   A75      70   D74      0
 H                    71   B77      70   A76      69   D75      0
 H                    70   B78      69   A77      67   D76      0
 C                    7    B79      6    A78      5    D77      0
 C                    80   B80      7    A79      6    D78      0
 O                    81   B81      80   A80      7    D79      0
 C                    6    B82      5    A81      4    D80      0
 C                    3    B83      2    A82      1    D81      0
 H                    84   B84      3    A83      2    D82      0
 C                    81   B85      80   A84      7    D83      0
 C                    86   B86      81   A85      80   D84      0
 C                    87   B87      86   A86      81   D85      0
 C                    80   B88      7    A87      6    D86      0
 H                    89   B89      80   A88      7    D87      0
 H                    88   B90      87   A89      86   D88      0
 N                    87   B91      86   A90      81   D89      0
 C                    92   B92      87   A91      86   D90      0
 H                    93   B93      92   A92      87   D91      0
 H                    93   B94      92   A93      87   D92      0
 C                    93   B95      92   A94      87   D93      0
 H                    96   B96      93   A95      92   D94      0
 H                    96   B97      93   A96      92   D95      0
 H                    96   B98      93   A97      92   D96      0
 C                    92   B99      87   A98      86   D97      0
 H                    100  B100     92   A99      87   D98      0
 H                    100  B101     92   A100     87   D99      0
 C                    100  B102     92   A101     87   D100     0
 H                    103  B103     100  A102     92   D101     0
 H                    103  B104     100  A103     92   D102     0
 H                    103  B105     100  A104     92   D103     0
 H                    86   B106     81   A105     80   D104     0
 H                    5    B107     4    A106     3    D105     0
 H                    4    B108     3    A107     2    D106     0
 C                    2    B109     1    A108     3    D107     0
 H                    110  B110     2    A109     1    D108     0
 H                    110  B111     2    A110     1    D109     0
 C                    110  B112     2    A111     1    D110     0
 H                    113  B113     110  A112     2    D111     0
 H                    113  B114     110  A113     2    D112     0
 H                    113  B115     110  A114     2    D113     0
 H                    1    B116     2    A115     3    D114     0
 H                    1    B117     2    A116     3    D115     0
 C                    1    B118     2    A117     3    D116     0
 H                    119  B119     1    A118     2    D117     0
 H                    119  B120     1    A119     2    D118     0
 H                    119  B121     1    A120     2    D119     0
       Variables:
  B1                    1.47109                  
  B2                    1.35968                  
  B3                    1.44088                  
  B4                    1.36721                  
  B5                    1.42399                  
  B6                    1.40707                  
  B7                    1.48922                  
  B8                    1.41355                  
  B9                    1.40234                  
  B10                   1.40061                  
  B11                   1.48192                  
  B12                   1.40576                  
  B13                   1.39031                  
  B14                   1.40504                  
  B15                   1.48989                  
  B16                   1.36514                  
  B17                   1.49088                  
  B18                   1.40522                  
  B19                   1.39404                  
  B20                   1.3977                   
  B21                   1.39748                  
  B22                   1.40548                  
  B23                   1.0864                   
  B24                   1.08674                  
  B25                   1.08658                  
  B26                   1.08675                  
  B27                   1.08558                  
  B28                   1.49168                  
  B29                   1.40508                  
  B30                   1.39415                  
  B31                   1.39761                  
  B32                   1.39767                  
  B33                   1.4054                   
  B34                   1.08639                  
  B35                   1.08675                  
  B36                   1.08661                  
  B37                   1.0868                   
  B38                   1.08567                  
  B39                   1.49158                  
  B40                   1.40548                  
  B41                   1.39464                  
  B42                   1.39745                  
  B43                   1.39769                  
  B44                   1.40512                  
  B45                   1.08556                  
  B46                   1.08673                  
  B47                   1.08657                  
  B48                   1.08683                  
  B49                   1.08653                  
  B50                   1.40522                  
  B51                   1.40574                  
  B52                   1.08637                  
  B53                   1.08602                  
  B54                   1.0852                   
  B55                   1.0863                   
  B56                   1.40472                  
  B57                   1.39885                  
  B58                   1.08579                  
  B59                   1.08525                  
  B60                   1.08392                  
  B61                   1.45719                  
  B62                   1.38494                  
  B63                   1.35278                  
  B64                   1.31304                  
  B65                   1.29694                  
  B66                   1.35277                  
  B67                   1.01274                  
  B68                   1.41233                  
  B69                   1.40435                  
  B70                   1.39229                  
  B71                   1.39741                  
  B72                   1.39542                  
  B73                   1.40322                  
  B74                   1.08129                  
  B75                   1.08652                  
  B76                   1.08574                  
  B77                   1.08627                  
  B78                   1.08718                  
  B79                   1.40677                  
  B80                   1.42424                  
  B81                   1.36204                  
  B82                   1.4239                   
  B83                   1.41964                  
  B84                   1.08019                  
  B85                   1.37874                  
  B86                   1.41857                  
  B87                   1.4402                   
  B88                   1.4237                   
  B89                   1.08448                  
  B90                   1.08141                  
  B91                   1.3558                   
  B92                   1.47004                  
  B93                   1.09389                  
  B94                   1.09318                  
  B95                   1.53116                  
  B96                   1.09503                  
  B97                   1.09462                  
  B98                   1.0952                   
  B99                   1.4709                   
  B100                  1.09286                  
  B101                  1.0938                   
  B102                  1.53078                  
  B103                  1.09468                  
  B104                  1.09519                  
  B105                  1.09509                  
  B106                  1.08085                  
  B107                  1.08433                  
  B108                  1.08071                  
  B109                  1.481                    
  B110                  1.09834                  
  B111                  1.09604                  
  B112                  1.5256                   
  B113                  1.09458                  
  B114                  1.09421                  
  B115                  1.09394                  
  B116                  1.09236                  
  B117                  1.08855                  
  B118                  1.53199                  
  B119                  1.09481                  
  B120                  1.09501                  
  B121                  1.09522                  
  A1                  120.87354                  
  A2                  121.55003                  
  A3                  121.54172                  
  A4                  121.89946                  
  A5                  124.65912                  
  A6                  120.33038                  
  A7                  122.8586                   
  A8                  119.38547                  
  A9                  121.89584                  
  A10                 120.69691                  
  A11                 120.93656                  
  A12                 120.964                    
  A13                 121.08961                  
  A14                 121.44033                  
  A15                 122.30108                  
  A16                 122.62624                  
  A17                 121.18958                  
  A18                 120.78395                  
  A19                 120.21425                  
  A20                 119.58818                  
  A21                 120.34705                  
  A22                 119.21867                  
  A23                 120.12409                  
  A24                 120.20332                  
  A25                 119.67096                  
  A26                 119.14433                  
  A27                 122.35519                  
  A28                 121.08732                  
  A29                 120.80752                  
  A30                 120.19454                  
  A31                 119.58652                  
  A32                 120.45955                  
  A33                 119.20342                  
  A34                 120.12209                  
  A35                 120.21545                  
  A36                 119.68241                  
  A37                 119.13392                  
  A38                 114.94086                  
  A39                 120.42256                  
  A40                 120.8424                   
  A41                 120.14333                  
  A42                 119.57593                  
  A43                 121.13488                  
  A44                 119.13836                  
  A45                 120.10759                  
  A46                 120.21763                  
  A47                 119.72863                  
  A48                 119.2259                   
  A49                 117.89839                  
  A50                 121.0571                   
  A51                 119.81758                  
  A52                 119.31322                  
  A53                 119.7192                   
  A54                 119.77202                  
  A55                 118.00288                  
  A56                 118.4447                   
  A57                 118.93564                  
  A58                 119.96053                  
  A59                 118.7778                   
  A60                 121.64903                  
  A61                 117.85922                  
  A62                 102.68599                  
  A63                 112.96657                  
  A64                 130.99899                  
  A65                 120.64004                  
  A66                 112.91959                  
  A67                 130.19381                  
  A68                 116.92824                  
  A69                 120.26235                  
  A70                 120.45965                  
  A71                 119.12212                  
  A72                 123.53359                  
  A73                 120.80708                  
  A74                 120.07657                  
  A75                 120.42675                  
  A76                 119.22677                  
  A77                 119.67438                  
  A78                 119.16396                  
  A79                 119.28611                  
  A80                 120.5721                   
  A81                 116.02088                  
  A82                 121.30732                  
  A83                 122.4402                   
  A84                 123.08506                  
  A85                 120.13505                  
  A86                 117.40772                  
  A87                 124.58233                  
  A88                 118.67952                  
  A89                 120.04204                  
  A90                 121.51727                  
  A91                 121.91791                  
  A92                 106.96087                  
  A93                 109.26441                  
  A94                 112.71359                  
  A95                 110.06066                  
  A96                 111.16782                  
  A97                 110.6903                   
  A98                 122.54476                  
  A99                 109.54871                  
  A100                106.80239                  
  A101                112.69033                  
  A102                111.13072                  
  A103                110.69156                  
  A104                110.08367                  
  A105                117.66292                  
  A106                119.46207                  
  A107                120.24563                  
  A108                119.85577                  
  A109                108.43787                  
  A110                107.80925                  
  A111                115.85508                  
  A112                107.61318                  
  A113                112.21204                  
  A114                112.64849                  
  A115                108.808                    
  A116                107.97213                  
  A117                113.05184                  
  A118                111.18456                  
  A119                110.80379                  
  A120                110.02849                  
  D1                    5.08467                  
  D2                  179.18709                  
  D3                    0.47014                  
  D4                 -179.67144                  
  D5                   -2.44251                  
  D6                  103.60992                  
  D7                  177.85105                  
  D8                    0.52544                  
  D9                  179.90768                  
  D10                 143.6482                   
  D11                 179.72247                  
  D12                  -0.10651                  
  D13                 179.33387                  
  D14                  48.3506                   
  D15                -168.3327                   
  D16                  48.53286                  
  D17                 178.84132                  
  D18                   0.02478                  
  D19                  -0.57738                  
  D20                -133.72917                  
  D21                   1.01842                  
  D22                -179.75309                  
  D23                 179.86089                  
  D24                -179.73083                  
  D25                  -1.31481                  
  D26                  11.8785                   
  D27                  49.28103                  
  D28                 179.16895                  
  D29                  -0.03874                  
  D30                  -0.61498                  
  D31                -132.78002                  
  D32                   0.7602                   
  D33                -179.67534                  
  D34                 179.92189                  
  D35                -179.69723                  
  D36                  -0.95929                  
  D37                -132.00618                  
  D38                  46.78031                  
  D39                -179.29856                  
  D40                   0.98874                  
  D41                   0.07234                  
  D42                -130.89298                  
  D43                  -1.40649                  
  D44                 179.22416                  
  D45                 179.67081                  
  D46                -179.13931                  
  D47                   1.17811                  
  D48                   1.34003                  
  D49                 -35.96698                  
  D50                  -1.81887                  
  D51                 179.32924                  
  D52                 179.66889                  
  D53                  -2.13369                  
  D54                   0.2725                   
  D55                 -77.47523                  
  D56                   1.73619                  
  D57                 178.15028                  
  D58                -178.80217                  
  D59                  -2.99173                  
  D60                 171.1104                   
  D61                 179.29292                  
  D62                   0.12238                  
  D63                 -10.01                     
  D64                -179.35687                  
  D65                 174.23628                  
  D66                   0.56843                  
  D67                 162.98719                  
  D68                 179.11843                  
  D69                   0.31515                  
  D70                  -0.5719                   
  D71                 -18.38476                  
  D72                  -0.18101                  
  D73                -179.466                    
  D74                 179.62919                  
  D75                 179.96422                  
  D76                  -1.19417                  
  D77                 179.76928                  
  D78                  -1.50555                  
  D79                   1.66763                  
  D80                  -0.56736                  
  D81                -175.17546                  
  D82                   0.54576                  
  D83                -178.87099                  
  D84                   0.49659                  
  D85                  -0.9853                   
  D86                 179.3863                   
  D87                  -0.98209                  
  D88                 179.42919                  
  D89                 178.88461                  
  D90                  -5.44392                  
  D91                -150.60921                  
  D92                 -36.16259                  
  D93                  88.07219                  
  D94                 178.97251                  
  D95                 -60.83726                  
  D96                  59.32568                  
  D97                 174.88425                  
  D98                 -36.79234                  
  D99                -151.12629                  
  D100                 87.69727                  
  D101                -61.45196                  
  D102                 58.66256                  
  D103                178.33453                  
  D104               -178.61784                  
  D105               -179.77465                  
  D106                 -1.06471                  
  D107               -169.80275                  
  D108                111.50123                  
  D109               -132.90618                  
  D110                -11.51943                  
  D111                179.74355                  
  D112                -62.12339                  
  D113                 61.33783                  
  D114                -43.58602                  
  D115               -157.43855                  
  D116                 80.34897                  
  D117                -59.59881                  
  D118                 60.55073                  
  D119               -179.69468                  
 
 Stoichiometry    C61H54N5O2(1+)
 Framework group  C1[X(C61H54N5O2)]
 Deg. of freedom   360
 Full point group                 C1      NOp   1
 Largest Abelian subgroup         C1      NOp   1
 Largest concise Abelian subgroup C1      NOp   1
                         Standard orientation:                         
 ---------------------------------------------------------------------
 Center     Atomic      Atomic             Coordinates (Angstroms)
 Number     Number       Type             X           Y           Z
 ---------------------------------------------------------------------
      1          6           0       -6.126215   -5.336947   -3.457315
      2          7           0       -6.765679   -4.362286   -2.559971
      3          6           0       -6.018728   -3.497107   -1.823585
      4          6           0       -4.587142   -3.423864   -1.969683
      5          6           0       -3.838012   -2.542397   -1.240937
      6          6           0       -4.427362   -1.657770   -0.293381
      7          6           0       -3.714196   -0.724700    0.481615
      8          6           0       -2.230253   -0.644769    0.385207
      9          6           0       -1.561768    0.379988   -0.322696
     10          6           0       -0.159779    0.410642   -0.328411
     11          6           0        0.604273   -0.554100    0.340322
     12          6           0        2.084889   -0.497296    0.315074
     13          6           0        2.841535   -0.865376    1.441200
     14          6           0        4.230810   -0.817755    1.416249
     15          6           0        4.921996   -0.402883    0.265474
     16          6           0        6.410019   -0.334913    0.234872
     17          6           0        7.196314   -1.362094    0.671060
     18          6           0        8.664783   -1.216176    0.883268
     19          6           0        9.191109   -0.134980    1.610353
     20          6           0       10.563825   -0.019668    1.824105
     21          6           0       11.438443   -0.983413    1.314407
     22          6           0       10.927268   -2.069919    0.599447
     23          6           0        9.552936   -2.190459    0.396091
     24          1           0        9.158021   -3.041918   -0.151024
     25          1           0       11.599058   -2.826440    0.202728
     26          1           0       12.508567   -0.892159    1.479192
     27          1           0       10.950917    0.821631    2.392784
     28          1           0        8.514161    0.616465    2.004753
     29          6           0        6.647826   -2.717443    0.966516
     30          6           0        5.815520   -3.379304    0.048120
     31          6           0        5.320044   -4.653162    0.322783
     32          6           0        5.648006   -5.291418    1.522108
     33          6           0        6.486108   -4.650008    2.438445
     34          6           0        6.989828   -3.380288    2.157663
     35          1           0        7.649122   -2.888542    2.867416
     36          1           0        6.751011   -5.140484    3.371336
     37          1           0        5.260991   -6.283751    1.737089
     38          1           0        4.681704   -5.150319   -0.402813
     39          1           0        5.558151   -2.884940   -0.883573
     40          6           0        6.970546    0.933432   -0.314607
     41          6           0        6.469523    2.175911    0.110347
     42          6           0        6.977161    3.366819   -0.408357
     43          6           0        7.982637    3.337508   -1.378423
     44          6           0        8.474165    2.107891   -1.825600
     45          6           0        7.972552    0.918303   -1.299550
     46          1           0        8.357967   -0.035241   -1.646884
     47          1           0        9.247110    2.074773   -2.588785
     48          1           0        8.375269    4.264512   -1.787255
     49          1           0        6.586109    4.317881   -0.056567
     50          1           0        5.681995    2.202581    0.858428
     51          6           0        4.164233   -0.009883   -0.850762
     52          6           0        2.774659   -0.066598   -0.831578
     53          1           0        2.220266    0.202407   -1.726270
     54          1           0        4.674853    0.325417   -1.748698
     55          1           0        4.794772   -1.101327    2.298962
     56          1           0        2.337191   -1.163458    2.355980
     57          6           0       -0.075279   -1.575313    1.024841
     58          6           0       -1.466609   -1.614698    1.043136
     59          1           0       -1.975977   -2.410187    1.578563
     60          1           0        0.485294   -2.356231    1.528526
     61          1           0        0.342484    1.211990   -0.857990
     62          6           0       -2.292824    1.399098   -1.064567
     63          8           0       -1.575578    2.469789   -1.571747
     64          6           0       -2.529282    3.195887   -2.198849
     65          7           0       -3.724538    2.660243   -2.106515
     66          7           0       -3.549490    1.490465   -1.371958
     67          7           0       -2.210643    4.340916   -2.844894
     68          1           0       -2.992873    4.739858   -3.349477
     69          6           0       -0.959803    4.974764   -3.013127
     70          6           0       -0.868801    5.943516   -4.025761
     71          6           0        0.326515    6.624575   -4.239873
     72          6           0        1.449592    6.348203   -3.455606
     73          6           0        1.354007    5.388921   -2.446730
     74          6           0        0.160215    4.704314   -2.212224
     75          1           0        0.105919    3.981042   -1.410276
     76          1           0        2.215109    5.168024   -1.822039
     77          1           0        2.383168    6.875363   -3.626986
     78          1           0        0.378291    7.370151   -5.028169
     79          1           0       -1.735637    6.156396   -4.646438
     80          6           0       -4.415888    0.097864    1.381632
     81          6           0       -5.833634   -0.010186    1.464024
     82          8           0       -6.504081   -0.922257    0.706544
     83          6           0       -5.842754   -1.737896   -0.160154
     84          6           0       -6.619066   -2.622340   -0.880314
     85          1           0       -7.683778   -2.608619   -0.698603
     86          6           0       -6.600682    0.772020    2.301116
     87          6           0       -5.985046    1.747866    3.126381
     88          6           0       -4.550717    1.860880    3.062323
     89          6           0       -3.810922    1.069371    2.228455
     90          1           0       -2.733007    1.185168    2.200546
     91          1           0       -4.038125    2.596923    3.666422
     92          7           0       -6.714223    2.547295    3.943338
     93          6           0       -8.184170    2.532109    3.936047
     94          1           0       -8.515082    3.534082    4.224410
     95          1           0       -8.538204    2.378430    2.913263
     96          6           0       -8.769348    1.486226    4.889008
     97          1           0       -9.863393    1.524675    4.862903
     98          1           0       -8.451306    0.476376    4.611078
     99          1           0       -8.443633    1.674644    5.917539
    100          6           0       -6.094514    3.489396    4.887764
    101          1           0       -5.187151    3.045416    5.304789
    102          1           0       -6.788433    3.599089    5.726117
    103          6           0       -5.806569    4.854168    4.257080
    104          1           0       -5.103735    4.762973    3.422792
    105          1           0       -6.728457    5.307088    3.877034
    106          1           0       -5.374313    5.529447    5.002981
    107          1           0       -7.667806    0.600543    2.310022
    108          1           0       -2.763097   -2.513301   -1.380535
    109          1           0       -4.076722   -4.076125   -2.663914
    110          6           0       -8.216048   -4.461414   -2.277197
    111          1           0       -8.345934   -4.753215   -1.226324
    112          1           0       -8.648529   -3.460516   -2.388859
    113          6           0       -9.002444   -5.422688   -3.163186
    114          1           0      -10.047069   -5.393882   -2.837552
    115          1           0       -8.976925   -5.128861   -4.216903
    116          1           0       -8.656874   -6.456722   -3.073370
    117          1           0       -5.323434   -4.837811   -4.004730
    118          1           0       -6.854290   -5.625536   -4.213329
    119          6           0       -5.605315   -6.576553   -2.723121
    120          1           0       -4.863988   -6.304798   -1.964712
    121          1           0       -6.423710   -7.104872   -2.222975
    122          1           0       -5.135731   -7.264181   -3.434574
 ---------------------------------------------------------------------
 Rotational constants (GHZ):      0.0387726      0.0143851      0.0127705
 Standard basis: 6-31G(d) (6D, 7F)
 There are  1128 symmetry adapted cartesian basis functions of A   symmetry.
 There are  1128 symmetry adapted basis functions of A   symmetry.
  1128 basis functions,  2120 primitive gaussians,  1128 cartesian basis functions
   235 alpha electrons      235 beta electrons
       nuclear repulsion energy      9231.4285365341 Hartrees.
 NAtoms=  122 NActive=  122 NUniq=  122 SFac= 1.00D+00 NAtFMM=   60 NAOKFM=T Big=T
 Integral buffers will be    131072 words long.
 Regular integral format.
 Two-electron integral symmetry is turned on.
 Nuclear repulsion after empirical dispersion term =     9231.2878556363 Hartrees.
 ------------------------------------------------------------------------------
 Polarizable Continuum Model (PCM)
 =================================
 Model                : PCM (using non-symmetric T matrix).
 Atomic radii         : UFF (Universal Force Field).
 Polarization charges : Total charges.
 Charge compensation  : None.
 Solution method      : On-the-fly selection.
 Cavity type          : Scaled VdW (van der Waals Surface) (Alpha=1.100).
 Cavity algorithm     : GePol (No added spheres)
                        Default sphere list used, NSphG=  122.
                        Lebedev-Laikov grids with approx.  5.0 points / Ang**2.
                        Smoothing algorithm: Karplus/York (Gamma=1.0000).
                        Polarization charges: spherical gaussians, with
                                              point-specific exponents (IZeta= 3).
                        Self-potential: point-specific (ISelfS= 7).
                        Self-field    : sphere-specific E.n sum rule (ISelfD= 2).
 Solvent              : TetraHydroFuran, Eps=   7.425700 Eps(inf)=   1.974025
 ------------------------------------------------------------------------------
 One-electron integrals computed using PRISM.
 NBasis=  1128 RedAO= T EigKep=  2.72D-04  NBF=  1128
 NBsUse=  1128 1.00D-06 EigRej= -1.00D+00 NBFU=  1128
 ExpMin= 1.61D-01 ExpMax= 5.48D+03 ExpMxC= 8.25D+02 IAcc=1 IRadAn=         1 AccDes= 0.00D+00
 Harris functional with IExCor=  402 and IRadAn=       1 diagonalized for initial guess.
 HarFok:  IExCor=  402 AccDes= 0.00D+00 IRadAn=         1 IDoV= 1 UseB2=F ITyADJ=14
 ICtDFT=  3500011 ScaDFX=  1.000000  1.000000  1.000000  1.000000
 FoFCou: FMM=F IPFlag=           0 FMFlag=      100000 FMFlg1=        2001
         NFxFlg=           0 DoJE=T BraDBF=F KetDBF=T FulRan=T
         wScrn=  0.000000 ICntrl=     500 IOpCl=  0 I1Cent=   200000004 NGrid=           0
         NMat0=    1 NMatS0=      1 NMatT0=    0 NMatD0=    1 NMtDS0=    0 NMtDT0=    0
 Petite list used in FoFCou.
 Requested convergence on RMS density matrix=1.00D-08 within 128 cycles.
 Requested convergence on MAX density matrix=1.00D-06.
 Requested convergence on             energy=1.00D-06.
 No special actions if energy rises.
 Inv3:  Mode=1 IEnd=   202064547.
 Iteration    1 A*A^-1 deviation from unit magnitude is 1.41D-14 for   4793.
 Iteration    1 A*A^-1 deviation from orthogonality  is 1.64D-14 for   7395   4135.
 Iteration    1 A^-1*A deviation from unit magnitude is 1.33D-14 for   4793.
 Iteration    1 A^-1*A deviation from orthogonality  is 1.48D-07 for   5396   5368.
 Iteration    2 A*A^-1 deviation from unit magnitude is 9.66D-15 for   2306.
 Iteration    2 A*A^-1 deviation from orthogonality  is 9.55D-15 for   7923   4025.
 Iteration    2 A^-1*A deviation from unit magnitude is 2.22D-15 for   3873.
 Iteration    2 A^-1*A deviation from orthogonality  is 9.92D-16 for   3729    956.
 Error on total polarization charges =  0.01573
 SCF Done:  E(RB3LYP) =  -2781.22780228     A.U. after   13 cycles
            NFock= 13  Conv=0.91D-08     -V/T= 2.0098
 DoSCS=F DFT=T ScalE2(SS,OS)=  1.000000  1.000000
 ExpMin= 1.61D-01 ExpMax= 5.48D+03 ExpMxC= 8.25D+02 IAcc=3 IRadAn=         5 AccDes= 0.00D+00
 HarFok:  IExCor=  205 AccDes= 0.00D+00 IRadAn=         5 IDoV=-2 UseB2=F ITyADJ=14
 ICtDFT= 12500011 ScaDFX=  1.000000  1.000000  1.000000  1.000000
 Range of M.O.s used for correlation:    69  1128
 NBasis=  1128 NAE=   235 NBE=   235 NFC=    68 NFV=     0
 NROrb=   1060 NOA=   167 NOB=   167 NVA=   893 NVB=   893

 **** Warning!!: The smallest alpha delta epsilon is  0.91075013D-01

 Would need an additional        612148600000 words for in-memory AO integral storage.
 NEqPCM:  Using non-equilibrium solvation (IEInf=1, Eps=   7.4257, EpsInf=   1.9740)
 Inv3:  Mode=1 IEnd=   202064547.
 Iteration    1 A*A^-1 deviation from unit magnitude is 1.44D-14 for   7092.
 Iteration    1 A*A^-1 deviation from orthogonality  is 1.25D-14 for   8092   6993.
 Iteration    1 A^-1*A deviation from unit magnitude is 1.42D-14 for   5884.
 Iteration    1 A^-1*A deviation from orthogonality  is 2.41D-14 for   5454   5431.
 Orbital symmetries:
       Occupied  (A) (A) (A) (A) (A) (A) (A) (A) (A) (A) (A) (A)
                 (A) (A) (A) (A) (A) (A) (A) (A) (A) (A) (A) (A)
                 (A) (A) (A) (A) (A) (A) (A) (A) (A) (A) (A) (A)
                 (A) (A) (A) (A) (A) (A) (A) (A) (A) (A) (A) (A)
                 (A) (A) (A) (A) (A) (A) (A) (A) (A) (A) (A) (A)
                 (A) (A) (A) (A) (A) (A) (A) (A) (A) (A) (A) (A)
                 (A) (A) (A) (A) (A) (A) (A) (A) (A) (A) (A) (A)
                 (A) (A) (A) (A) (A) (A) (A) (A) (A) (A) (A) (A)
                 (A) (A) (A) (A) (A) (A) (A) (A) (A) (A) (A) (A)
                 (A) (A) (A) (A) (A) (A) (A) (A) (A) (A) (A) (A)
                 (A) (A) (A) (A) (A) (A) (A) (A) (A) (A) (A) (A)
                 (A) (A) (A) (A) (A) (A) (A) (A) (A) (A) (A) (A)
                 (A) (A) (A) (A) (A) (A) (A) (A) (A) (A) (A) (A)
                 (A) (A) (A) (A) (A) (A) (A) (A) (A) (A) (A) (A)
                 (A) (A) (A) (A) (A) (A) (A) (A) (A) (A) (A) (A)
                 (A) (A) (A) (A) (A) (A) (A) (A) (A) (A) (A) (A)
                 (A) (A) (A) (A) (A) (A) (A) (A) (A) (A) (A) (A)
                 (A) (A) (A) (A) (A) (A) (A) (A) (A) (A) (A) (A)
                 (A) (A) (A) (A) (A) (A) (A) (A) (A) (A) (A) (A)
                 (A) (A) (A) (A) (A) (A) (A)
       Virtual   (A) (A) (A) (A) (A) (A) (A) (A) (A) (A) (A) (A)
                 (A) (A) (A) (A) (A) (A) (A) (A) (A) (A) (A) (A)
                 (A) (A) (A) (A) (A) (A) (A) (A) (A) (A) (A) (A)
                 (A) (A) (A) (A) (A) (A) (A) (A) (A) (A) (A) (A)
                 (A) (A) (A) (A) (A) (A) (A) (A) (A) (A) (A) (A)
                 (A) (A) (A) (A) (A) (A) (A) (A) (A) (A) (A) (A)
                 (A) (A) (A) (A) (A) (A) (A) (A) (A) (A) (A) (A)
                 (A) (A) (A) (A) (A) (A) (A) (A) (A) (A) (A) (A)
                 (A) (A) (A) (A) (A) (A) (A) (A) (A) (A) (A) (A)
                 (A) (A) (A) (A) (A) (A) (A) (A) (A) (A) (A) (A)
                 (A) (A) (A) (A) (A) (A) (A) (A) (A) (A) (A) (A)
                 (A) (A) (A) (A) (A) (A) (A) (A) (A) (A) (A) (A)
                 (A) (A) (A) (A) (A) (A) (A) (A) (A) (A) (A) (A)
                 (A) (A) (A) (A) (A) (A) (A) (A) (A) (A) (A) (A)
                 (A) (A) (A) (A) (A) (A) (A) (A) (A) (A) (A) (A)
                 (A) (A) (A) (A) (A) (A) (A) (A) (A) (A) (A) (A)
                 (A) (A) (A) (A) (A) (A) (A) (A) (A) (A) (A) (A)
                 (A) (A) (A) (A) (A) (A) (A) (A) (A) (A) (A) (A)
                 (A) (A) (A) (A) (A) (A) (A) (A) (A) (A) (A) (A)
                 (A) (A) (A) (A) (A) (A) (A) (A) (A) (A) (A) (A)
                 (A) (A) (A) (A) (A) (A) (A) (A) (A) (A) (A) (A)
                 (A) (A) (A) (A) (A) (A) (A) (A) (A) (A) (A) (A)
                 (A) (A) (A) (A) (A) (A) (A) (A) (A) (A) (A) (A)
                 (A) (A) (A) (A) (A) (A) (A) (A) (A) (A) (A) (A)
                 (A) (A) (A) (A) (A) (A) (A) (A) (A) (A) (A) (A)
                 (A) (A) (A) (A) (A) (A) (A) (A) (A) (A) (A) (A)
                 (A) (A) (A) (A) (A) (A) (A) (A) (A) (A) (A) (A)
                 (A) (A) (A) (A) (A) (A) (A) (A) (A) (A) (A) (A)
                 (A) (A) (A) (A) (A) (A) (A) (A) (A) (A) (A) (A)
                 (A) (A) (A) (A) (A) (A) (A) (A) (A) (A) (A) (A)
                 (A) (A) (A) (A) (A) (A) (A) (A) (A) (A) (A) (A)
                 (A) (A) (A) (A) (A) (A) (A) (A) (A) (A) (A) (A)
                 (A) (A) (A) (A) (A) (A) (A) (A) (A) (A) (A) (A)
                 (A) (A) (A) (A) (A) (A) (A) (A) (A) (A) (A) (A)
                 (A) (A) (A) (A) (A) (A) (A) (A) (A) (A) (A) (A)
                 (A) (A) (A) (A) (A) (A) (A) (A) (A) (A) (A) (A)
                 (A) (A) (A) (A) (A) (A) (A) (A) (A) (A) (A) (A)
                 (A) (A) (A) (A) (A) (A) (A) (A) (A) (A) (A) (A)
                 (A) (A) (A) (A) (A) (A) (A) (A) (A) (A) (A) (A)
                 (A) (A) (A) (A) (A) (A) (A) (A) (A) (A) (A) (A)
                 (A) (A) (A) (A) (A) (A) (A) (A) (A) (A) (A) (A)
                 (A) (A) (A) (A) (A) (A) (A) (A) (A) (A) (A) (A)
                 (A) (A) (A) (A) (A) (A) (A) (A) (A) (A) (A) (A)
                 (A) (A) (A) (A) (A) (A) (A) (A) (A) (A) (A) (A)
                 (A) (A) (A) (A) (A) (A) (A) (A) (A) (A) (A) (A)
                 (A) (A) (A) (A) (A) (A) (A) (A) (A) (A) (A) (A)
                 (A) (A) (A) (A) (A) (A) (A) (A) (A) (A) (A) (A)
                 (A) (A) (A) (A) (A) (A) (A) (A) (A) (A) (A) (A)
                 (A) (A) (A) (A) (A) (A) (A) (A) (A) (A) (A) (A)
                 (A) (A) (A) (A) (A) (A) (A) (A) (A) (A) (A) (A)
                 (A) (A) (A) (A) (A) (A) (A) (A) (A) (A) (A) (A)
                 (A) (A) (A) (A) (A) (A) (A) (A) (A) (A) (A) (A)
                 (A) (A) (A) (A) (A) (A) (A) (A) (A) (A) (A) (A)
                 (A) (A) (A) (A) (A) (A) (A) (A) (A) (A) (A) (A)
                 (A) (A) (A) (A) (A) (A) (A) (A) (A) (A) (A) (A)
                 (A) (A) (A) (A) (A) (A) (A) (A) (A) (A) (A) (A)
                 (A) (A) (A) (A) (A) (A) (A) (A) (A) (A) (A) (A)
                 (A) (A) (A) (A) (A) (A) (A) (A) (A) (A) (A) (A)
                 (A) (A) (A) (A) (A) (A) (A) (A) (A) (A) (A) (A)
                 (A) (A) (A) (A) (A) (A) (A) (A) (A) (A) (A) (A)
                 (A) (A) (A) (A) (A) (A) (A) (A) (A) (A) (A) (A)
                 (A) (A) (A) (A) (A) (A) (A) (A) (A) (A) (A) (A)
                 (A) (A) (A) (A) (A) (A) (A) (A) (A) (A) (A) (A)
                 (A) (A) (A) (A) (A) (A) (A) (A) (A) (A) (A) (A)
                 (A) (A) (A) (A) (A) (A) (A) (A) (A) (A) (A) (A)
                 (A) (A) (A) (A) (A) (A) (A) (A) (A) (A) (A) (A)
                 (A) (A) (A) (A) (A) (A) (A) (A) (A) (A) (A) (A)
                 (A) (A) (A) (A) (A) (A) (A) (A) (A) (A) (A) (A)
                 (A) (A) (A) (A) (A) (A) (A) (A) (A) (A) (A) (A)
                 (A) (A) (A) (A) (A) (A) (A) (A) (A) (A) (A) (A)
                 (A) (A) (A) (A) (A) (A) (A) (A) (A) (A) (A) (A)
                 (A) (A) (A) (A) (A) (A) (A) (A) (A) (A) (A) (A)
                 (A) (A) (A) (A) (A) (A) (A) (A) (A) (A) (A) (A)
                 (A) (A) (A) (A) (A) (A) (A) (A) (A) (A) (A) (A)
                 (A) (A) (A) (A) (A)
   100 initial guesses have been made.
 Convergence on wavefunction:    0.001000000000000
 Iteration     1 Dimension   100 NMult     0 NNew    100
 CISAX will form   100 AO SS matrices at one time.
 New state      2 was old state      3
 New state      3 was old state      2
 New state      5 was old state      6
 New state      6 was old state      5
 New state      9 was old state     11
 New state     10 was old state      9
 New state     11 was old state     16
 New state     12 was old state     10
 New state     14 was old state     12
 New state     15 was old state     14
 New state     16 was old state     15
 New state     17 was old state     19
 New state     19 was old state     20
 New state     20 was old state     17
 New state     22 was old state     23
 New state     23 was old state     22
 New state     24 was old state     25
 New state     25 was old state     31
 Iteration     2 Dimension   150 NMult   100 NNew     50
 New state      4 was old state      6
 New state      5 was old state      4
 New state      6 was old state      5
 New state      8 was old state      9
 New state      9 was old state      8
 New state     10 was old state     12
 New state     11 was old state     10
 New state     12 was old state     13
 New state     13 was old state     11
 New state     16 was old state     20
 New state     17 was old state     16
 New state     18 was old state     17
 New state     19 was old state     18
 New state     20 was old state     21
 New state     21 was old state     19
 New state     23 was old state     24
 New state     24 was old state     25
 New state     25 was old state     23
 Iteration     3 Dimension   200 NMult   150 NNew     50
 Iteration     4 Dimension   250 NMult   200 NNew     50
 Iteration     5 Dimension   296 NMult   250 NNew     46
 Iteration     6 Dimension   318 NMult   296 NNew     22
 Iteration     7 Dimension   320 NMult   318 NNew      2
 Iteration     8 Dimension   322 NMult   320 NNew      2
 ***********************************************************************
 Excited states from <AA,BB:AA,BB> singles matrix:
 ***********************************************************************
 
 Ground to excited state transition densities written to RWF  633
 Ground to excited state transition electric dipole moments (Au):
       state          X           Y           Z        Dip. S.      Osc.
         1         0.7270     -0.0713     -0.1232      0.5488      0.0296
         2        -0.0666      0.2421      0.5936      0.4154      0.0240
         3        -0.0175     -2.8832     -2.6014     15.0808      0.9649
         4         0.9682      0.1738      0.0533      0.9705      0.0737
         5        -0.8603      0.0552     -0.0327      0.7442      0.0581
         6        -2.1508      0.9818     -0.4286      5.7736      0.4584
         7        -0.3208     -0.1118      0.0210      0.1159      0.0099
         8         0.0992     -1.2444      0.3370      1.6720      0.1431
         9        -1.0726      0.7844     -0.4305      1.9511      0.1681
        10         0.5166     -0.6359      0.3301      0.7803      0.0673
        11         0.1793      0.2313     -0.1565      0.1102      0.0096
        12         0.3868      1.0909     -0.8789      2.1122      0.1859
        13        -0.2347      0.3344     -0.3027      0.2585      0.0230
        14        -0.9029     -0.1727      0.0641      0.8491      0.0782
        15         0.8187      0.1706     -0.0841      0.7065      0.0654
        16        -0.2724     -0.0574      0.0196      0.0779      0.0072
        17         0.0315     -0.0091      0.0087      0.0012      0.0001
        18         0.0343      0.2836     -0.2971      0.1699      0.0161
        19        -0.3906     -0.3344      0.1906      0.3007      0.0291
        20        -0.5566     -0.6222      0.2816      0.7762      0.0751
        21         0.0545     -0.9353      0.3761      1.0193      0.0994
        22        -0.0432      0.1910      0.2386      0.0953      0.0097
        23         1.1745      0.1097     -0.2403      1.4492      0.1504
        24         0.2778      0.2558     -0.1077      0.1542      0.0161
        25         0.9292      0.3048     -0.2863      1.0383      0.1091
 Ground to excited state transition velocity dipole moments (Au):
       state          X           Y           Z        Dip. S.      Osc.
         1        -0.0567      0.0058      0.0100      0.0033      0.0276
         2         0.0056     -0.0208     -0.0517      0.0031      0.0241
         3         0.0022      0.2664      0.2396      0.1284      0.8916
         4        -0.0956     -0.0185     -0.0065      0.0095      0.0557
         5         0.1020     -0.0067      0.0030      0.0105      0.0596
         6         0.2541     -0.1155      0.0527      0.0807      0.4517
         7         0.0405      0.0135     -0.0026      0.0018      0.0096
         8        -0.0157      0.1567     -0.0416      0.0265      0.1379
         9         0.1376     -0.1031      0.0544      0.0325      0.1678
        10        -0.0660      0.0828     -0.0412      0.0129      0.0666
        11        -0.0235     -0.0304      0.0209      0.0019      0.0097
        12        -0.0526     -0.1397      0.1146      0.0354      0.1788
        13         0.0293     -0.0464      0.0388      0.0045      0.0226
        14         0.1225      0.0249     -0.0099      0.0157      0.0759
        15        -0.1116     -0.0246      0.0120      0.0132      0.0635
        16         0.0372      0.0079     -0.0032      0.0015      0.0070
        17        -0.0044      0.0003     -0.0006      0.0000      0.0001
        18        -0.0033     -0.0373      0.0393      0.0030      0.0138
        19         0.0542      0.0497     -0.0274      0.0062      0.0283
        20         0.0766      0.0917     -0.0424      0.0161      0.0739
        21        -0.0058      0.1334     -0.0522      0.0205      0.0937
        22         0.0059     -0.0244     -0.0322      0.0017      0.0073
        23        -0.1795     -0.0186      0.0353      0.0338      0.1448
        24        -0.0434     -0.0419      0.0152      0.0039      0.0165
        25        -0.1457     -0.0449      0.0499      0.0257      0.1088
 Ground to excited state transition magnetic dipole moments (Au):
       state          X           Y           Z
         1        -0.0586      0.0570     -0.0487
         2         0.1804     -0.3432      0.2487
         3        -0.5362      1.6042     -1.8537
         4        -0.0282     -0.0384      0.2914
         5         0.0457      0.0147     -0.0603
         6        -0.0907     -0.3461     -0.9388
         7         0.0311     -0.0461     -0.0662
         8         0.0537     -0.0654     -0.6274
         9        -0.0450     -0.2720     -1.0696
        10         0.0496      0.1532      0.7319
        11        -0.0494      0.0653      0.0794
        12        -0.2229      0.9645      1.3993
        13        -0.0764      0.2221      0.4156
        14         0.0198      0.2136      0.4382
        15        -0.0183     -0.1930     -0.4050
        16        -0.0036      0.0741      0.1561
        17         0.0148     -0.1026     -0.1630
        18        -0.1818      0.8627      1.5948
        19        -0.0545      0.2681      0.8855
        20        -0.1045      0.7021      2.0011
        21        -0.0290      0.0063      0.4462
        22        -0.0319      0.2689     -0.4112
        23        -0.1026     -0.3295     -0.2916
        24        -0.0374      0.2962      0.1486
        25        -0.0598      0.0023      0.0392
 Ground to excited state transition velocity quadrupole moments (Au):
       state          XX          YY          ZZ          XY          XZ          YZ
         1        -0.0946     -0.0091      0.0819      0.0517     -0.1858      0.1194
         2        -0.2780      0.2054     -0.1228      0.4566      0.5020     -0.1257
         3        -0.0369     -0.9355      0.7137     -3.2563     -3.0027     -0.0880
         4         0.3120      0.6758      0.5329      0.5115     -0.0730      0.7366
         5         0.0716      0.0535     -0.0037     -0.3696      0.1667     -0.0679
         6         3.3287      0.2903     -0.0818     -1.5414      0.9205     -0.0856
         7        -0.1634     -0.0491     -0.0482     -0.1849      0.0940     -0.1645
         8        -1.1184      0.4764      0.2960     -0.2111     -0.4192     -0.5407
         9         2.1148      0.2374     -0.0388     -1.5368      0.7297     -0.1288
        10        -1.6236     -0.2167     -0.0194      0.9726     -0.4220     -0.0493
        11         0.4380     -0.0301      0.0423      0.0386     -0.0476      0.2287
        12         0.6659     -1.1888     -0.2004      0.3519     -0.5434      1.1319
        13        -0.0162     -0.4680     -0.1560      0.0330     -0.1250      0.1845
        14        -1.9368     -0.8649     -0.5810     -0.0361     -0.0025     -0.5991
        15         1.4858      0.7668      0.5262     -0.0091     -0.0152      0.5198
        16        -0.5136     -0.2470     -0.1631     -0.0160     -0.0042     -0.1923
        17        -0.1189      0.1187      0.0354     -0.0570      0.0330     -0.0543
        18         0.4040     -0.8946     -0.1879      0.6907     -0.4895      0.6581
        19        -0.2179     -0.1508     -0.0841      0.7486     -0.2050     -0.0906
        20        -0.4054     -0.3915     -0.0886      1.5166     -0.6190      0.0621
        21         0.4731      0.5543      0.2837      1.0340     -0.5493     -0.2666
        22         0.0068      0.1565     -0.1080      0.4695      0.4654     -0.0648
        23         0.8687     -0.3497      0.1368     -0.1318      0.1348      0.3371
        24         0.4488     -0.2289     -0.0739      0.1687      0.0193      0.1987
        25         0.5535      0.3408      0.1711     -0.0907     -0.0829      0.2472
 <0|del|b> * <b|rxdel|0> + <0|del|b> * <b|delr+rdel|0>
 Rotatory Strengths (R) in cgs (10**-40 erg-esu-cm/Gauss)
       state          XX          YY          ZZ    R(velocity)    E-M Angle
         1         6.3176    -19.4529     40.8853      9.2500       54.85
         2       -76.8826     45.0281     -6.4768    -12.7771      100.51
         3        10.5736   1232.8594  -1376.1426    -44.2365       91.15
         4       -18.2205   -205.7725    233.3816      3.1295       86.99
         5        -0.8870     -3.9900     31.3472      8.8234       56.26
         6        46.5099    -38.7285   -200.8922    -64.3703       96.54
         7        -3.4185    -15.8483     23.7529      1.4954       77.37
         8       248.8812     68.7989   -234.9102     27.5900       81.62
         9      -105.4765      4.1396    -97.5811    -66.3060      100.51
        10       -61.8059     27.0696    -78.7020    -37.8128      104.10
        11        -2.6072     -9.0874     16.2012      1.5022       80.36
        12       -26.5334    193.5754     33.1550     66.7323       83.35
        13         3.4250     47.6627    -32.1664      6.3071       83.60
        14         3.5608   -193.8006    207.5908      5.7836       86.83
        15        -1.5047   -154.7871    166.1439      3.2840       87.85
        16         0.4305    -19.9228     19.2437     -0.0829       90.00
        17         0.2395      0.6021     -0.8150      0.0089       90.00
        18        97.8745     84.4921    -27.8120     51.5182       71.70
        19       -51.7482    -28.3350     12.4301    -22.5510      100.99
        20       -67.9136    -57.9315    -12.5221    -46.1224       96.05
        21        -7.5652     78.2928   -178.4316    -35.9013      110.33
        22         6.7414     64.2619    -40.9643     10.0130       71.15
        23       -14.4110   -108.4070    187.4926     21.5582       80.13
        24       -15.2561    -16.4821     -6.6964    -12.8116      114.24
        25       -14.3403    -46.7461    108.4496     15.7878       22.99
 1/2[<0|r|b>*<b|rxdel|0> + (<0|rxdel|b>*<b|r|0>)*]
 Rotatory Strengths (R) in cgs (10**-40 erg-esu-cm/Gauss)
       state          XX          YY          ZZ     R(length)
         1        30.1430      2.8752     -4.2424      9.5919
         2         8.4921     58.7404   -104.4194    -12.3956
         3        -6.6447   3270.8147  -3410.2408    -48.6903
         4        19.3180      4.7227    -10.9820      4.3529
         5        27.7957     -0.5732     -1.3959      8.6089
         6      -137.9384    240.2702   -284.5531    -60.7404
         7         7.0468     -3.6473      0.9832      1.4609
         8        -3.7656    -57.5152    149.5225     29.4139
         9       -34.1184    150.8784   -325.5803    -69.6067
        10       -18.1201     68.9096   -170.8674    -40.0260
        11         6.2606    -10.6855      8.7865      1.4539
        12        60.9794   -744.1191    869.7174     62.1926
        13       -12.6747    -52.5115     88.9626      7.9254
        14        12.6122     26.0833    -19.8720      6.2745
        15        10.5830     23.2789    -24.0919      3.2567
        16        -0.6935      3.0087     -2.1587      0.0522
        17        -0.3292     -0.6597      1.0013      0.0041
        18         4.4071   -173.0009    335.0728     55.4930
        19       -15.0546     63.4089   -119.3810    -23.6756
        20       -41.1195    308.9448   -398.4554    -43.5434
        21         1.1156      4.1845   -118.6693    -37.7897
        22        -0.9741    -36.3222     69.3711     10.6916
        23        85.2562     25.5509    -49.5502     20.4190
        24         7.3515    -53.5866     11.3204    -11.6382
        25        39.2760     -0.5022      7.9283     15.5674
  1/2[<0|del|b>*<b|r|0> + (<0|r|b>*<b|del|0>)*] (Au)
       state          X           Y           Z        Dip. S.   Osc.(frdel)
         1        -0.0412     -0.0004     -0.0012      0.0429      0.0286
         2        -0.0004     -0.0050     -0.0307      0.0361      0.0240
         3         0.0000     -0.7680     -0.6233      1.3913      0.9275
         4        -0.0926     -0.0032     -0.0003      0.0961      0.0641
         5        -0.0878     -0.0004     -0.0001      0.0882      0.0588
         6        -0.5465     -0.1134     -0.0226      0.6825      0.4550
         7        -0.0130     -0.0015     -0.0001      0.0146      0.0097
         8        -0.0016     -0.1951     -0.0140      0.2106      0.1404
         9        -0.1476     -0.0809     -0.0234      0.2519      0.1679
        10        -0.0341     -0.0527     -0.0136      0.1004      0.0669
        11        -0.0042     -0.0070     -0.0033      0.0145      0.0097
        12        -0.0203     -0.1524     -0.1007      0.2735      0.1823
        13        -0.0069     -0.0155     -0.0117      0.0342      0.0228
        14        -0.1106     -0.0043     -0.0006      0.1155      0.0770
        15        -0.0914     -0.0042     -0.0010      0.0966      0.0644
        16        -0.0101     -0.0005     -0.0001      0.0107      0.0071
        17        -0.0001      0.0000      0.0000      0.0001      0.0001
        18        -0.0001     -0.0106     -0.0117      0.0224      0.0149
        19        -0.0212     -0.0166     -0.0052      0.0430      0.0287
        20        -0.0427     -0.0571     -0.0119      0.1117      0.0744
        21        -0.0003     -0.1248     -0.0196      0.1447      0.0965
        22        -0.0003     -0.0047     -0.0077      0.0126      0.0084
        23        -0.2108     -0.0020     -0.0085      0.2213      0.1475
        24        -0.0121     -0.0107     -0.0016      0.0244      0.0163
        25        -0.1354     -0.0137     -0.0143      0.1634      0.1089

 Excitation energies and oscillator strengths:
 
 Excited State   1:      Singlet-A      2.1981 eV  564.06 nm  f=0.0296  <S**2>=0.000
     233 -> 236       -0.10483
     235 -> 236        0.69052
 This state for optimization and/or second-order correction.
 Total Energy, E(TD-HF/TD-KS) =  -2781.14702478    
 Copying the excited state density for this state as the 1-particle RhoCI density.
 
 Excited State   2:      Singlet-A      2.3599 eV  525.38 nm  f=0.0240  <S**2>=0.000
     233 -> 236        0.51030
     234 -> 236       -0.46324
     235 -> 236        0.13953
 
 Excited State   3:      Singlet-A      2.6116 eV  474.74 nm  f=0.9649  <S**2>=0.000
     233 -> 236        0.47209
     234 -> 236        0.52325
 
 Excited State   4:      Singlet-A      3.0993 eV  400.04 nm  f=0.0737  <S**2>=0.000
     223 -> 236       -0.15612
     231 -> 236        0.50640
     232 -> 236       -0.44395
 
 Excited State   5:      Singlet-A      3.1839 eV  389.41 nm  f=0.0581  <S**2>=0.000
     228 -> 236        0.24756
     230 -> 236        0.17261
     231 -> 236        0.39687
     232 -> 236        0.47139
 
 Excited State   6:      Singlet-A      3.2408 eV  382.57 nm  f=0.4584  <S**2>=0.000
     232 -> 236       -0.10690
     235 -> 237        0.66998
     235 -> 238        0.15527
 
 Excited State   7:      Singlet-A      3.4705 eV  357.25 nm  f=0.0099  <S**2>=0.000
     228 -> 236        0.32213
     229 -> 236        0.15876
     230 -> 236        0.51887
     231 -> 236       -0.20977
     232 -> 236       -0.20772
 
 Excited State   8:      Singlet-A      3.4936 eV  354.89 nm  f=0.1431  <S**2>=0.000
     234 -> 237        0.65981
     234 -> 238       -0.14429
     235 -> 238       -0.16505
 
 Excited State   9:      Singlet-A      3.5158 eV  352.65 nm  f=0.1681  <S**2>=0.000
     228 -> 236        0.18805
     229 -> 236        0.21123
     230 -> 236       -0.26896
     234 -> 237        0.13922
     235 -> 237       -0.12488
     235 -> 238        0.54658
 
 Excited State  10:      Singlet-A      3.5205 eV  352.18 nm  f=0.0673  <S**2>=0.000
     228 -> 236        0.30879
     229 -> 236        0.37782
     230 -> 236       -0.31010
     234 -> 237       -0.10232
     235 -> 238       -0.36346
 
 Excited State  11:      Singlet-A      3.5656 eV  347.72 nm  f=0.0096  <S**2>=0.000
     227 -> 236       -0.10855
     228 -> 236       -0.39375
     229 -> 236        0.52352
     230 -> 236        0.16293
 
 Excited State  12:      Singlet-A      3.5924 eV  345.13 nm  f=0.1859  <S**2>=0.000
     223 -> 236        0.13129
     224 -> 236       -0.16592
     233 -> 237        0.64365
     233 -> 238       -0.11765
 
 Excited State  13:      Singlet-A      3.6376 eV  340.84 nm  f=0.0230  <S**2>=0.000
     224 -> 236        0.55664
     225 -> 236       -0.25765
     226 -> 236       -0.19436
     228 -> 236        0.13015
     233 -> 237        0.17394
 
 Excited State  14:      Singlet-A      3.7570 eV  330.01 nm  f=0.0782  <S**2>=0.000
     222 -> 236        0.10428
     223 -> 236       -0.42067
     227 -> 236        0.47728
     228 -> 236       -0.11635
     231 -> 236       -0.11778
 
 Excited State  15:      Singlet-A      3.7755 eV  328.39 nm  f=0.0654  <S**2>=0.000
     222 -> 236       -0.22611
     223 -> 236        0.35072
     225 -> 236       -0.18205
     227 -> 236        0.47847
 
 Excited State  16:      Singlet-A      3.7880 eV  327.31 nm  f=0.0072  <S**2>=0.000
     223 -> 236       -0.15360
     224 -> 236        0.11167
     225 -> 236       -0.19717
     226 -> 236        0.64454
 
 Excited State  17:      Singlet-A      3.8659 eV  320.71 nm  f=0.0001  <S**2>=0.000
     222 -> 236        0.20533
     223 -> 236        0.17143
     224 -> 236        0.35275
     225 -> 236        0.51257
     226 -> 236        0.12841
     227 -> 236        0.10224
 
 Excited State  18:      Singlet-A      3.8704 eV  320.34 nm  f=0.0161  <S**2>=0.000
     233 -> 238       -0.28938
     234 -> 237        0.12038
     234 -> 238        0.57768
     234 -> 239        0.11263
     235 -> 239        0.13995
 
 Excited State  19:      Singlet-A      3.9439 eV  314.37 nm  f=0.0291  <S**2>=0.000
     222 -> 236        0.52213
     223 -> 236        0.17749
     225 -> 236       -0.25609
     233 -> 238       -0.11843
     234 -> 238       -0.16344
     235 -> 239        0.23965
 
 Excited State  20:      Singlet-A      3.9479 eV  314.05 nm  f=0.0751  <S**2>=0.000
     222 -> 236       -0.27842
     223 -> 236       -0.10250
     225 -> 236        0.12048
     233 -> 238       -0.27252
     234 -> 238       -0.24165
     235 -> 239        0.46288
     235 -> 240        0.14458
 
 Excited State  21:      Singlet-A      3.9787 eV  311.62 nm  f=0.0994  <S**2>=0.000
     233 -> 238        0.53151
     234 -> 238        0.16224
     235 -> 239        0.37735
     235 -> 240        0.11102
 
 Excited State  22:      Singlet-A      4.1647 eV  297.70 nm  f=0.0097  <S**2>=0.000
     220 -> 236        0.60747
     221 -> 236       -0.31516
 
 Excited State  23:      Singlet-A      4.2351 eV  292.76 nm  f=0.1504  <S**2>=0.000
     231 -> 237        0.14763
     231 -> 238        0.10327
     232 -> 237        0.53015
     232 -> 238        0.13085
     234 -> 239        0.18124
     235 -> 241        0.25139
 
 Excited State  24:      Singlet-A      4.2625 eV  290.87 nm  f=0.0161  <S**2>=0.000
     218 -> 236       -0.16416
     219 -> 236        0.50023
     220 -> 236        0.14634
     221 -> 236        0.40035
 
 Excited State  25:      Singlet-A      4.2900 eV  289.01 nm  f=0.1091  <S**2>=0.000
     218 -> 236        0.21444
     219 -> 236        0.26622
     220 -> 236       -0.15673
     221 -> 236       -0.25892
     234 -> 239        0.32307
     234 -> 240       -0.15493
     235 -> 240       -0.13413
     235 -> 241       -0.29619
 SavETr:  write IOETrn=   770 NScale= 10 NData=  16 NLR=1 NState=   25 LETran=     460.

 **********************************************************************

            Population analysis using the SCF density.

 **********************************************************************

 Orbital symmetries:
       Occupied  (A) (A) (A) (A) (A) (A) (A) (A) (A) (A) (A) (A)
                 (A) (A) (A) (A) (A) (A) (A) (A) (A) (A) (A) (A)
                 (A) (A) (A) (A) (A) (A) (A) (A) (A) (A) (A) (A)
                 (A) (A) (A) (A) (A) (A) (A) (A) (A) (A) (A) (A)
                 (A) (A) (A) (A) (A) (A) (A) (A) (A) (A) (A) (A)
                 (A) (A) (A) (A) (A) (A) (A) (A) (A) (A) (A) (A)
                 (A) (A) (A) (A) (A) (A) (A) (A) (A) (A) (A) (A)
                 (A) (A) (A) (A) (A) (A) (A) (A) (A) (A) (A) (A)
                 (A) (A) (A) (A) (A) (A) (A) (A) (A) (A) (A) (A)
                 (A) (A) (A) (A) (A) (A) (A) (A) (A) (A) (A) (A)
                 (A) (A) (A) (A) (A) (A) (A) (A) (A) (A) (A) (A)
                 (A) (A) (A) (A) (A) (A) (A) (A) (A) (A) (A) (A)
                 (A) (A) (A) (A) (A) (A) (A) (A) (A) (A) (A) (A)
                 (A) (A) (A) (A) (A) (A) (A) (A) (A) (A) (A) (A)
                 (A) (A) (A) (A) (A) (A) (A) (A) (A) (A) (A) (A)
                 (A) (A) (A) (A) (A) (A) (A) (A) (A) (A) (A) (A)
                 (A) (A) (A) (A) (A) (A) (A) (A) (A) (A) (A) (A)
                 (A) (A) (A) (A) (A) (A) (A) (A) (A) (A) (A) (A)
                 (A) (A) (A) (A) (A) (A) (A) (A) (A) (A) (A) (A)
                 (A) (A) (A) (A) (A) (A) (A)
       Virtual   (A) (A) (A) (A) (A) (A) (A) (A) (A) (A) (A) (A)
                 (A) (A) (A) (A) (A) (A) (A) (A) (A) (A) (A) (A)
                 (A) (A) (A) (A) (A) (A) (A) (A) (A) (A) (A) (A)
                 (A) (A) (A) (A) (A) (A) (A) (A) (A) (A) (A) (A)
                 (A) (A) (A) (A) (A) (A) (A) (A) (A) (A) (A) (A)
                 (A) (A) (A) (A) (A) (A) (A) (A) (A) (A) (A) (A)
                 (A) (A) (A) (A) (A) (A) (A) (A) (A) (A) (A) (A)
                 (A) (A) (A) (A) (A) (A) (A) (A) (A) (A) (A) (A)
                 (A) (A) (A) (A) (A) (A) (A) (A) (A) (A) (A) (A)
                 (A) (A) (A) (A) (A) (A) (A) (A) (A) (A) (A) (A)
                 (A) (A) (A) (A) (A) (A) (A) (A) (A) (A) (A) (A)
                 (A) (A) (A) (A) (A) (A) (A) (A) (A) (A) (A) (A)
                 (A) (A) (A) (A) (A) (A) (A) (A) (A) (A) (A) (A)
                 (A) (A) (A) (A) (A) (A) (A) (A) (A) (A) (A) (A)
                 (A) (A) (A) (A) (A) (A) (A) (A) (A) (A) (A) (A)
                 (A) (A) (A) (A) (A) (A) (A) (A) (A) (A) (A) (A)
                 (A) (A) (A) (A) (A) (A) (A) (A) (A) (A) (A) (A)
                 (A) (A) (A) (A) (A) (A) (A) (A) (A) (A) (A) (A)
                 (A) (A) (A) (A) (A) (A) (A) (A) (A) (A) (A) (A)
                 (A) (A) (A) (A) (A) (A) (A) (A) (A) (A) (A) (A)
                 (A) (A) (A) (A) (A) (A) (A) (A) (A) (A) (A) (A)
                 (A) (A) (A) (A) (A) (A) (A) (A) (A) (A) (A) (A)
                 (A) (A) (A) (A) (A) (A) (A) (A) (A) (A) (A) (A)
                 (A) (A) (A) (A) (A) (A) (A) (A) (A) (A) (A) (A)
                 (A) (A) (A) (A) (A) (A) (A) (A) (A) (A) (A) (A)
                 (A) (A) (A) (A) (A) (A) (A) (A) (A) (A) (A) (A)
                 (A) (A) (A) (A) (A) (A) (A) (A) (A) (A) (A) (A)
                 (A) (A) (A) (A) (A) (A) (A) (A) (A) (A) (A) (A)
                 (A) (A) (A) (A) (A) (A) (A) (A) (A) (A) (A) (A)
                 (A) (A) (A) (A) (A) (A) (A) (A) (A) (A) (A) (A)
                 (A) (A) (A) (A) (A) (A) (A) (A) (A) (A) (A) (A)
                 (A) (A) (A) (A) (A) (A) (A) (A) (A) (A) (A) (A)
                 (A) (A) (A) (A) (A) (A) (A) (A) (A) (A) (A) (A)
                 (A) (A) (A) (A) (A) (A) (A) (A) (A) (A) (A) (A)
                 (A) (A) (A) (A) (A) (A) (A) (A) (A) (A) (A) (A)
                 (A) (A) (A) (A) (A) (A) (A) (A) (A) (A) (A) (A)
                 (A) (A) (A) (A) (A) (A) (A) (A) (A) (A) (A) (A)
                 (A) (A) (A) (A) (A) (A) (A) (A) (A) (A) (A) (A)
                 (A) (A) (A) (A) (A) (A) (A) (A) (A) (A) (A) (A)
                 (A) (A) (A) (A) (A) (A) (A) (A) (A) (A) (A) (A)
                 (A) (A) (A) (A) (A) (A) (A) (A) (A) (A) (A) (A)
                 (A) (A) (A) (A) (A) (A) (A) (A) (A) (A) (A) (A)
                 (A) (A) (A) (A) (A) (A) (A) (A) (A) (A) (A) (A)
                 (A) (A) (A) (A) (A) (A) (A) (A) (A) (A) (A) (A)
                 (A) (A) (A) (A) (A) (A) (A) (A) (A) (A) (A) (A)
                 (A) (A) (A) (A) (A) (A) (A) (A) (A) (A) (A) (A)
                 (A) (A) (A) (A) (A) (A) (A) (A) (A) (A) (A) (A)
                 (A) (A) (A) (A) (A) (A) (A) (A) (A) (A) (A) (A)
                 (A) (A) (A) (A) (A) (A) (A) (A) (A) (A) (A) (A)
                 (A) (A) (A) (A) (A) (A) (A) (A) (A) (A) (A) (A)
                 (A) (A) (A) (A) (A) (A) (A) (A) (A) (A) (A) (A)
                 (A) (A) (A) (A) (A) (A) (A) (A) (A) (A) (A) (A)
                 (A) (A) (A) (A) (A) (A) (A) (A) (A) (A) (A) (A)
                 (A) (A) (A) (A) (A) (A) (A) (A) (A) (A) (A) (A)
                 (A) (A) (A) (A) (A) (A) (A) (A) (A) (A) (A) (A)
                 (A) (A) (A) (A) (A) (A) (A) (A) (A) (A) (A) (A)
                 (A) (A) (A) (A) (A) (A) (A) (A) (A) (A) (A) (A)
                 (A) (A) (A) (A) (A) (A) (A) (A) (A) (A) (A) (A)
                 (A) (A) (A) (A) (A) (A) (A) (A) (A) (A) (A) (A)
                 (A) (A) (A) (A) (A) (A) (A) (A) (A) (A) (A) (A)
                 (A) (A) (A) (A) (A) (A) (A) (A) (A) (A) (A) (A)
                 (A) (A) (A) (A) (A) (A) (A) (A) (A) (A) (A) (A)
                 (A) (A) (A) (A) (A) (A) (A) (A) (A) (A) (A) (A)
                 (A) (A) (A) (A) (A) (A) (A) (A) (A) (A) (A) (A)
                 (A) (A) (A) (A) (A) (A) (A) (A) (A) (A) (A) (A)
                 (A) (A) (A) (A) (A) (A) (A) (A) (A) (A) (A) (A)
                 (A) (A) (A) (A) (A) (A) (A) (A) (A) (A) (A) (A)
                 (A) (A) (A) (A) (A) (A) (A) (A) (A) (A) (A) (A)
                 (A) (A) (A) (A) (A) (A) (A) (A) (A) (A) (A) (A)
                 (A) (A) (A) (A) (A) (A) (A) (A) (A) (A) (A) (A)
                 (A) (A) (A) (A) (A) (A) (A) (A) (A) (A) (A) (A)
                 (A) (A) (A) (A) (A) (A) (A) (A) (A) (A) (A) (A)
                 (A) (A) (A) (A) (A) (A) (A) (A) (A) (A) (A) (A)
                 (A) (A) (A) (A) (A) (A) (A) (A) (A) (A) (A) (A)
                 (A) (A) (A) (A) (A)
 The electronic state is 1-A.
 Alpha  occ. eigenvalues --  -19.25745 -19.25113 -14.40575 -14.39646 -14.39610
 Alpha  occ. eigenvalues --  -14.37838 -14.36459 -10.34030 -10.30263 -10.29814
 Alpha  occ. eigenvalues --  -10.29795 -10.27883 -10.27686 -10.26557 -10.25771
 Alpha  occ. eigenvalues --  -10.24491 -10.24319 -10.24277 -10.24212 -10.23986
 Alpha  occ. eigenvalues --  -10.23828 -10.23463 -10.23424 -10.22921 -10.22839
 Alpha  occ. eigenvalues --  -10.22798 -10.22253 -10.22081 -10.22031 -10.21957
 Alpha  occ. eigenvalues --  -10.21753 -10.21536 -10.21473 -10.21429 -10.21115
 Alpha  occ. eigenvalues --  -10.21088 -10.21029 -10.20555 -10.20533 -10.20520
 Alpha  occ. eigenvalues --  -10.20423 -10.20418 -10.20394 -10.20386 -10.20337
 Alpha  occ. eigenvalues --  -10.20314 -10.20094 -10.20067 -10.19880 -10.19759
 Alpha  occ. eigenvalues --  -10.19676 -10.19621 -10.19617 -10.19592 -10.19573
 Alpha  occ. eigenvalues --  -10.19528 -10.19524 -10.19521 -10.19517 -10.19507
 Alpha  occ. eigenvalues --  -10.19501 -10.19476 -10.19465 -10.19441 -10.19433
 Alpha  occ. eigenvalues --  -10.19407 -10.19398 -10.19379  -1.18043  -1.14358
 Alpha  occ. eigenvalues --   -0.99684  -0.99157  -0.98809  -0.98502  -0.91441
 Alpha  occ. eigenvalues --   -0.89250  -0.89053  -0.88308  -0.87142  -0.86573
 Alpha  occ. eigenvalues --   -0.85978  -0.85449  -0.84151  -0.83969  -0.81987
 Alpha  occ. eigenvalues --   -0.81100  -0.79648  -0.79538  -0.79363  -0.78826
 Alpha  occ. eigenvalues --   -0.78497  -0.77414  -0.76889  -0.76119  -0.75976
 Alpha  occ. eigenvalues --   -0.75719  -0.75432  -0.75164  -0.74996  -0.74802
 Alpha  occ. eigenvalues --   -0.74599  -0.74081  -0.73854  -0.71154  -0.69749
 Alpha  occ. eigenvalues --   -0.68972  -0.68744  -0.67235  -0.66834  -0.66443
 Alpha  occ. eigenvalues --   -0.66023  -0.64599  -0.64402  -0.63804  -0.62840
 Alpha  occ. eigenvalues --   -0.62644  -0.62136  -0.61581  -0.61340  -0.61157
 Alpha  occ. eigenvalues --   -0.60866  -0.60645  -0.60081  -0.59928  -0.59518
 Alpha  occ. eigenvalues --   -0.58534  -0.57264  -0.57082  -0.56267  -0.55463
 Alpha  occ. eigenvalues --   -0.55266  -0.54625  -0.53974  -0.53694  -0.52861
 Alpha  occ. eigenvalues --   -0.52712  -0.52369  -0.52110  -0.51831  -0.51348
 Alpha  occ. eigenvalues --   -0.51150  -0.50831  -0.50318  -0.50009  -0.49592
 Alpha  occ. eigenvalues --   -0.49204  -0.48706  -0.48357  -0.47673  -0.47568
 Alpha  occ. eigenvalues --   -0.47341  -0.46842  -0.46541  -0.46450  -0.46146
 Alpha  occ. eigenvalues --   -0.46064  -0.45553  -0.45466  -0.45348  -0.45231
 Alpha  occ. eigenvalues --   -0.45043  -0.44957  -0.44909  -0.44858  -0.44733
 Alpha  occ. eigenvalues --   -0.44539  -0.44435  -0.44086  -0.43766  -0.43225
 Alpha  occ. eigenvalues --   -0.43118  -0.43066  -0.42677  -0.42452  -0.42401
 Alpha  occ. eigenvalues --   -0.42296  -0.42135  -0.41783  -0.41691  -0.41321
 Alpha  occ. eigenvalues --   -0.40786  -0.40317  -0.40206  -0.39965  -0.39869
 Alpha  occ. eigenvalues --   -0.39651  -0.39409  -0.39287  -0.39036  -0.38696
 Alpha  occ. eigenvalues --   -0.38160  -0.37972  -0.37924  -0.37390  -0.37298
 Alpha  occ. eigenvalues --   -0.37242  -0.37124  -0.37104  -0.36825  -0.36667
 Alpha  occ. eigenvalues --   -0.36449  -0.36426  -0.36244  -0.36058  -0.35963
 Alpha  occ. eigenvalues --   -0.35723  -0.35698  -0.35415  -0.35349  -0.35192
 Alpha  occ. eigenvalues --   -0.34773  -0.34703  -0.34225  -0.33442  -0.32941
 Alpha  occ. eigenvalues --   -0.32183  -0.31206  -0.30092  -0.29679  -0.29494
 Alpha  occ. eigenvalues --   -0.28858  -0.27044  -0.26906  -0.26759  -0.26607
 Alpha  occ. eigenvalues --   -0.26564  -0.26219  -0.25654  -0.25513  -0.25162
 Alpha  occ. eigenvalues --   -0.24762  -0.24554  -0.22047  -0.21728  -0.20618
 Alpha virt. eigenvalues --   -0.11511  -0.07144  -0.06061  -0.04373  -0.03733
 Alpha virt. eigenvalues --   -0.02272  -0.02178  -0.02000  -0.01732  -0.01588
 Alpha virt. eigenvalues --   -0.01524  -0.00853  -0.00509  -0.00350   0.00152
 Alpha virt. eigenvalues --    0.01026   0.03153   0.03378   0.04765   0.06196
 Alpha virt. eigenvalues --    0.06228   0.06502   0.06880   0.08015   0.08520
 Alpha virt. eigenvalues --    0.09137   0.09204   0.09212   0.09440   0.09661
 Alpha virt. eigenvalues --    0.09822   0.10192   0.10373   0.10804   0.11228
 Alpha virt. eigenvalues --    0.11350   0.11721   0.12014   0.12177   0.12449
 Alpha virt. eigenvalues --    0.12803   0.13136   0.13464   0.13667   0.13736
 Alpha virt. eigenvalues --    0.13956   0.14014   0.14209   0.14256   0.14607
 Alpha virt. eigenvalues --    0.14742   0.14748   0.14783   0.14907   0.14972
 Alpha virt. eigenvalues --    0.15122   0.15208   0.15298   0.15356   0.15423
 Alpha virt. eigenvalues --    0.15629   0.15799   0.15860   0.16151   0.16174
 Alpha virt. eigenvalues --    0.16397   0.16488   0.16725   0.17059   0.17245
 Alpha virt. eigenvalues --    0.17436   0.17540   0.17619   0.18108   0.18187
 Alpha virt. eigenvalues --    0.18284   0.18528   0.18547   0.18640   0.18743
 Alpha virt. eigenvalues --    0.18775   0.18960   0.19220   0.19249   0.19466
 Alpha virt. eigenvalues --    0.19613   0.19824   0.20491   0.20781   0.22122
 Alpha virt. eigenvalues --    0.22526   0.22909   0.23417   0.23684   0.23885
 Alpha virt. eigenvalues --    0.24004   0.24186   0.24386   0.24539   0.24743
 Alpha virt. eigenvalues --    0.25654   0.25758   0.26230   0.26638   0.26824
 Alpha virt. eigenvalues --    0.27264   0.27525   0.28196   0.28714   0.29058
 Alpha virt. eigenvalues --    0.29301   0.29424   0.29770   0.30051   0.30121
 Alpha virt. eigenvalues --    0.30336   0.30494   0.30558   0.31073   0.31317
 Alpha virt. eigenvalues --    0.31679   0.31964   0.32312   0.32461   0.33206
 Alpha virt. eigenvalues --    0.33592   0.33753   0.33942   0.34165   0.35051
 Alpha virt. eigenvalues --    0.35426   0.35730   0.36396   0.37011   0.37478
 Alpha virt. eigenvalues --    0.38086   0.38643   0.39882   0.40588   0.41115
 Alpha virt. eigenvalues --    0.42287   0.42588   0.43278   0.44569   0.44819
 Alpha virt. eigenvalues --    0.45047   0.45568   0.45750   0.45783   0.46302
 Alpha virt. eigenvalues --    0.46642   0.46766   0.46978   0.47179   0.47484
 Alpha virt. eigenvalues --    0.47842   0.47880   0.48008   0.48599   0.49016
 Alpha virt. eigenvalues --    0.49318   0.49608   0.49841   0.50392   0.50549
 Alpha virt. eigenvalues --    0.50818   0.50991   0.51195   0.51428   0.51537
 Alpha virt. eigenvalues --    0.51835   0.51931   0.52122   0.52504   0.52582
 Alpha virt. eigenvalues --    0.52883   0.52927   0.53202   0.53391   0.53646
 Alpha virt. eigenvalues --    0.53769   0.53861   0.53968   0.54228   0.54414
 Alpha virt. eigenvalues --    0.54457   0.54595   0.54880   0.54917   0.55152
 Alpha virt. eigenvalues --    0.55269   0.55308   0.55471   0.55656   0.55778
 Alpha virt. eigenvalues --    0.55863   0.56229   0.56233   0.56608   0.56712
 Alpha virt. eigenvalues --    0.57109   0.57150   0.57335   0.57556   0.57838
 Alpha virt. eigenvalues --    0.58027   0.58152   0.58198   0.58274   0.58446
 Alpha virt. eigenvalues --    0.58464   0.58656   0.58730   0.58785   0.58938
 Alpha virt. eigenvalues --    0.59022   0.59120   0.59145   0.59314   0.59511
 Alpha virt. eigenvalues --    0.59916   0.59995   0.60075   0.60199   0.60353
 Alpha virt. eigenvalues --    0.60472   0.60514   0.60592   0.60780   0.60852
 Alpha virt. eigenvalues --    0.60996   0.61127   0.61356   0.61465   0.61876
 Alpha virt. eigenvalues --    0.61911   0.62154   0.62432   0.63210   0.63338
 Alpha virt. eigenvalues --    0.63510   0.63791   0.63914   0.63999   0.64149
 Alpha virt. eigenvalues --    0.64404   0.64784   0.64915   0.65330   0.65729
 Alpha virt. eigenvalues --    0.65911   0.66398   0.66575   0.66632   0.67095
 Alpha virt. eigenvalues --    0.67224   0.67334   0.67748   0.67836   0.68126
 Alpha virt. eigenvalues --    0.68314   0.68743   0.69235   0.69752   0.69859
 Alpha virt. eigenvalues --    0.70043   0.71681   0.71896   0.72111   0.72906
 Alpha virt. eigenvalues --    0.73223   0.73483   0.73656   0.74311   0.74884
 Alpha virt. eigenvalues --    0.75481   0.75540   0.75781   0.75985   0.76346
 Alpha virt. eigenvalues --    0.77389   0.77597   0.78117   0.78300   0.78587
 Alpha virt. eigenvalues --    0.79445   0.79661   0.80348   0.80362   0.80762
 Alpha virt. eigenvalues --    0.80941   0.81390   0.81627   0.81832   0.82238
 Alpha virt. eigenvalues --    0.82509   0.82793   0.82938   0.83233   0.83298
 Alpha virt. eigenvalues --    0.83343   0.83544   0.83626   0.83723   0.83927
 Alpha virt. eigenvalues --    0.83953   0.84142   0.84240   0.84496   0.84536
 Alpha virt. eigenvalues --    0.84677   0.84918   0.85040   0.85124   0.85295
 Alpha virt. eigenvalues --    0.85550   0.85617   0.85888   0.86460   0.86863
 Alpha virt. eigenvalues --    0.86949   0.87203   0.87575   0.87675   0.87835
 Alpha virt. eigenvalues --    0.88013   0.88216   0.88414   0.88482   0.88607
 Alpha virt. eigenvalues --    0.88756   0.88801   0.89266   0.89566   0.89638
 Alpha virt. eigenvalues --    0.89920   0.90070   0.90346   0.90409   0.90727
 Alpha virt. eigenvalues --    0.91239   0.91540   0.91609   0.91726   0.92060
 Alpha virt. eigenvalues --    0.92524   0.93135   0.93472   0.93651   0.93912
 Alpha virt. eigenvalues --    0.94206   0.94259   0.94411   0.94566   0.94919
 Alpha virt. eigenvalues --    0.95181   0.95747   0.95810   0.95921   0.96627
 Alpha virt. eigenvalues --    0.96846   0.96959   0.97211   0.97312   0.97667
 Alpha virt. eigenvalues --    0.98226   0.98804   0.98967   0.99380   0.99965
 Alpha virt. eigenvalues --    1.00090   1.00335   1.00501   1.00830   1.01158
 Alpha virt. eigenvalues --    1.01310   1.01426   1.01853   1.02281   1.02509
 Alpha virt. eigenvalues --    1.02797   1.03316   1.03606   1.03875   1.04391
 Alpha virt. eigenvalues --    1.04612   1.04899   1.05955   1.06691   1.06875
 Alpha virt. eigenvalues --    1.07214   1.07519   1.08046   1.08263   1.08774
 Alpha virt. eigenvalues --    1.09197   1.09446   1.09739   1.10386   1.10536
 Alpha virt. eigenvalues --    1.11402   1.11594   1.12079   1.12592   1.13232
 Alpha virt. eigenvalues --    1.14105   1.14472   1.14739   1.14921   1.15037
 Alpha virt. eigenvalues --    1.15109   1.15382   1.15457   1.15830   1.16299
 Alpha virt. eigenvalues --    1.16845   1.17347   1.17588   1.18031   1.18435
 Alpha virt. eigenvalues --    1.18635   1.18893   1.19570   1.19761   1.20243
 Alpha virt. eigenvalues --    1.20375   1.20644   1.21299   1.21563   1.22265
 Alpha virt. eigenvalues --    1.22398   1.22688   1.23528   1.24132   1.24205
 Alpha virt. eigenvalues --    1.24756   1.25262   1.26228   1.26398   1.27507
 Alpha virt. eigenvalues --    1.28365   1.28881   1.30076   1.30382   1.30767
 Alpha virt. eigenvalues --    1.31163   1.31401   1.31708   1.31979   1.32584
 Alpha virt. eigenvalues --    1.33510   1.33672   1.34364   1.34597   1.34760
 Alpha virt. eigenvalues --    1.35083   1.35582   1.36161   1.36733   1.37412
 Alpha virt. eigenvalues --    1.37821   1.38371   1.38611   1.39236   1.39935
 Alpha virt. eigenvalues --    1.40019   1.41126   1.41476   1.42352   1.42451
 Alpha virt. eigenvalues --    1.42598   1.42775   1.42910   1.43301   1.43468
 Alpha virt. eigenvalues --    1.43630   1.44159   1.44540   1.44680   1.45138
 Alpha virt. eigenvalues --    1.45581   1.45734   1.45995   1.46018   1.46293
 Alpha virt. eigenvalues --    1.46545   1.46698   1.46796   1.47086   1.47224
 Alpha virt. eigenvalues --    1.47459   1.47796   1.47939   1.48686   1.49001
 Alpha virt. eigenvalues --    1.49133   1.49620   1.49903   1.50082   1.50299
 Alpha virt. eigenvalues --    1.50570   1.50784   1.51005   1.51080   1.51257
 Alpha virt. eigenvalues --    1.51793   1.52457   1.52998   1.54016   1.55003
 Alpha virt. eigenvalues --    1.56063   1.56576   1.57143   1.57504   1.59686
 Alpha virt. eigenvalues --    1.59976   1.60634   1.61333   1.61522   1.62997
 Alpha virt. eigenvalues --    1.64081   1.64454   1.65275   1.66421   1.66843
 Alpha virt. eigenvalues --    1.67365   1.68395   1.69195   1.70304   1.70797
 Alpha virt. eigenvalues --    1.71964   1.73023   1.73223   1.73394   1.73791
 Alpha virt. eigenvalues --    1.74652   1.74765   1.75572   1.76124   1.76773
 Alpha virt. eigenvalues --    1.77158   1.77673   1.77905   1.78287   1.78683
 Alpha virt. eigenvalues --    1.79278   1.79768   1.80062   1.80236   1.80548
 Alpha virt. eigenvalues --    1.80867   1.81304   1.81367   1.81594   1.81794
 Alpha virt. eigenvalues --    1.81983   1.82186   1.82739   1.83409   1.83928
 Alpha virt. eigenvalues --    1.84605   1.85040   1.85553   1.85802   1.86041
 Alpha virt. eigenvalues --    1.86205   1.86743   1.86941   1.87330   1.87530
 Alpha virt. eigenvalues --    1.87554   1.87848   1.88170   1.88775   1.89044
 Alpha virt. eigenvalues --    1.89532   1.90103   1.90377   1.90619   1.90752
 Alpha virt. eigenvalues --    1.91121   1.91182   1.91387   1.91441   1.92137
 Alpha virt. eigenvalues --    1.92513   1.92893   1.93323   1.93514   1.94073
 Alpha virt. eigenvalues --    1.94591   1.95017   1.95431   1.96054   1.96158
 Alpha virt. eigenvalues --    1.96591   1.96946   1.97004   1.97170   1.97516
 Alpha virt. eigenvalues --    1.97677   1.97941   1.98501   1.99040   1.99186
 Alpha virt. eigenvalues --    2.00237   2.00398   2.00820   2.01376   2.01833
 Alpha virt. eigenvalues --    2.02073   2.02531   2.03121   2.03278   2.03881
 Alpha virt. eigenvalues --    2.04235   2.04690   2.05184   2.05286   2.06017
 Alpha virt. eigenvalues --    2.06720   2.07251   2.07983   2.08290   2.08353
 Alpha virt. eigenvalues --    2.09190   2.09802   2.10710   2.11103   2.11585
 Alpha virt. eigenvalues --    2.11933   2.12752   2.13001   2.13068   2.13311
 Alpha virt. eigenvalues --    2.13484   2.13625   2.13938   2.14275   2.14391
 Alpha virt. eigenvalues --    2.14767   2.14847   2.15026   2.15075   2.15305
 Alpha virt. eigenvalues --    2.15423   2.15804   2.15869   2.16454   2.16600
 Alpha virt. eigenvalues --    2.17024   2.17399   2.17930   2.19069   2.19687
 Alpha virt. eigenvalues --    2.19795   2.20053   2.20155   2.20913   2.21516
 Alpha virt. eigenvalues --    2.22173   2.22715   2.23150   2.23861   2.23977
 Alpha virt. eigenvalues --    2.24424   2.25057   2.25484   2.25770   2.26092
 Alpha virt. eigenvalues --    2.26224   2.27825   2.27984   2.28146   2.28298
 Alpha virt. eigenvalues --    2.28581   2.29041   2.29132   2.29443   2.29551
 Alpha virt. eigenvalues --    2.29589   2.29939   2.30132   2.30749   2.30888
 Alpha virt. eigenvalues --    2.30968   2.31184   2.31272   2.31505   2.31593
 Alpha virt. eigenvalues --    2.32179   2.32228   2.32404   2.33106   2.33347
 Alpha virt. eigenvalues --    2.34301   2.35048   2.35454   2.35757   2.36253
 Alpha virt. eigenvalues --    2.36708   2.37887   2.38663   2.39035   2.39515
 Alpha virt. eigenvalues --    2.40059   2.40810   2.41281   2.41432   2.42043
 Alpha virt. eigenvalues --    2.42626   2.43392   2.44813   2.45305   2.47990
 Alpha virt. eigenvalues --    2.49234   2.49484   2.49993   2.50379   2.50735
 Alpha virt. eigenvalues --    2.51486   2.52240   2.52458   2.53262   2.54715
 Alpha virt. eigenvalues --    2.55291   2.56496   2.57003   2.57195   2.57478
 Alpha virt. eigenvalues --    2.57705   2.58079   2.58519   2.58557   2.59103
 Alpha virt. eigenvalues --    2.59427   2.59494   2.59540   2.60099   2.60914
 Alpha virt. eigenvalues --    2.61184   2.61600   2.61892   2.62466   2.62585
 Alpha virt. eigenvalues --    2.62990   2.63241   2.63419   2.63813   2.64354
 Alpha virt. eigenvalues --    2.64664   2.64958   2.65448   2.65747   2.66193
 Alpha virt. eigenvalues --    2.66902   2.67843   2.68580   2.69071   2.69838
 Alpha virt. eigenvalues --    2.70221   2.70703   2.70887   2.71748   2.71893
 Alpha virt. eigenvalues --    2.72104   2.72814   2.73621   2.73712   2.73971
 Alpha virt. eigenvalues --    2.74513   2.74769   2.75116   2.75351   2.76060
 Alpha virt. eigenvalues --    2.76348   2.77107   2.78075   2.78758   2.79226
 Alpha virt. eigenvalues --    2.79795   2.79995   2.80836   2.81723   2.82845
 Alpha virt. eigenvalues --    2.83244   2.83804   2.84414   2.84834   2.86077
 Alpha virt. eigenvalues --    2.86913   2.88488   2.89191   2.89777   2.91611
 Alpha virt. eigenvalues --    2.92142   2.92654   2.94558   2.96591   2.97739
 Alpha virt. eigenvalues --    2.99397   3.00079   3.00941   3.01618   3.02453
 Alpha virt. eigenvalues --    3.06411   3.08694   3.08966   3.11438   3.13054
 Alpha virt. eigenvalues --    3.15694   3.19773   3.19959   3.21591   3.27592
 Alpha virt. eigenvalues --    3.29988   3.32519   3.36766   3.39791   3.40591
 Alpha virt. eigenvalues --    3.41952   3.43410   3.45812   3.46696   3.50630
 Alpha virt. eigenvalues --    3.82233   4.01282   4.02211   4.06427   4.06917
 Alpha virt. eigenvalues --    4.07549   4.07747   4.07918   4.08234   4.08478
 Alpha virt. eigenvalues --    4.08755   4.08883   4.08989   4.10013   4.10217
 Alpha virt. eigenvalues --    4.11031   4.11643   4.12206   4.12749   4.14069
 Alpha virt. eigenvalues --    4.14296   4.15076   4.15451   4.15915   4.16381
 Alpha virt. eigenvalues --    4.16918   4.18330   4.18704   4.21447   4.22532
 Alpha virt. eigenvalues --    4.24491   4.25659   4.26003   4.27879   4.29046
 Alpha virt. eigenvalues --    4.30114   4.30708   4.31255   4.31678   4.31882
 Alpha virt. eigenvalues --    4.32412   4.33232   4.33882   4.35901   4.37193
 Alpha virt. eigenvalues --    4.38542   4.38708   4.39944   4.42605   4.42757
 Alpha virt. eigenvalues --    4.43374   4.44832   4.46429   4.47805   4.48630
 Alpha virt. eigenvalues --    4.49900   4.51430   4.55111   4.56359   4.68188
 Alpha virt. eigenvalues --    4.69685   4.70028   4.70703   4.71009   4.71421
 Alpha virt. eigenvalues --    4.76998   4.79919   4.90665
          Condensed to atoms (all electrons):
 Mulliken charges:
               1
     1  C   -0.168799
     2  N   -0.491928
     3  C    0.404196
     4  C   -0.179493
     5  C   -0.198243
     6  C    0.128587
     7  C    0.012070
     8  C   -0.041528
     9  C    0.101705
    10  C   -0.259334
    11  C    0.102420
    12  C    0.083106
    13  C   -0.189485
    14  C   -0.170726
    15  C    0.080408
    16  C   -0.026976
    17  C   -0.025103
    18  C    0.073429
    19  C   -0.164840
    20  C   -0.147023
    21  C   -0.138857
    22  C   -0.146786
    23  C   -0.173851
    24  H    0.144517
    25  H    0.144545
    26  H    0.144176
    27  H    0.144338
    28  H    0.143954
    29  C    0.068561
    30  C   -0.165120
    31  C   -0.147520
    32  C   -0.139570
    33  C   -0.147078
    34  C   -0.172604
    35  H    0.145428
    36  H    0.144896
    37  H    0.143519
    38  H    0.143263
    39  H    0.144095
    40  C    0.072020
    41  C   -0.174665
    42  C   -0.147072
    43  C   -0.139142
    44  C   -0.146855
    45  C   -0.164540
    46  H    0.145427
    47  H    0.145134
    48  H    0.143998
    49  H    0.143119
    50  H    0.141853
    51  C   -0.181024
    52  C   -0.187849
    53  H    0.150646
    54  H    0.151246
    55  H    0.151085
    56  H    0.149311
    57  C   -0.177588
    58  C   -0.168685
    59  H    0.170412
    60  H    0.165841
    61  H    0.179533
    62  C    0.516303
    63  O   -0.486077
    64  C    0.808238
    65  N   -0.397051
    66  N   -0.396695
    67  N   -0.797710
    68  H    0.378548
    69  C    0.347576
    70  C   -0.201581
    71  C   -0.143690
    72  C   -0.139621
    73  C   -0.153899
    74  C   -0.177474
    75  H    0.171607
    76  H    0.151003
    77  H    0.147487
    78  H    0.153044
    79  H    0.155826
    80  C    0.139942
    81  C    0.330342
    82  O   -0.541612
    83  C    0.329367
    84  C   -0.284228
    85  H    0.175090
    86  C   -0.280158
    87  C    0.403997
    88  C   -0.181522
    89  C   -0.198266
    90  H    0.176742
    91  H    0.172208
    92  N   -0.470695
    93  C   -0.168405
    94  H    0.180806
    95  H    0.180233
    96  C   -0.451407
    97  H    0.166874
    98  H    0.165310
    99  H    0.165680
   100  C   -0.172501
   101  H    0.179461
   102  H    0.181141
   103  C   -0.449825
   104  H    0.165481
   105  H    0.166431
   106  H    0.166335
   107  H    0.175719
   108  H    0.177780
   109  H    0.172038
   110  C   -0.127594
   111  H    0.173842
   112  H    0.179143
   113  C   -0.489613
   114  H    0.174954
   115  H    0.175722
   116  H    0.173640
   117  H    0.179640
   118  H    0.184801
   119  C   -0.452282
   120  H    0.163177
   121  H    0.165845
   122  H    0.165976
 Sum of Mulliken charges =   1.00000
 Mulliken charges with hydrogens summed into heavy atoms:
               1
     1  C    0.195642
     2  N   -0.491928
     3  C    0.404196
     4  C   -0.007455
     5  C   -0.020463
     6  C    0.128587
     7  C    0.012070
     8  C   -0.041528
     9  C    0.101705
    10  C   -0.079801
    11  C    0.102420
    12  C    0.083106
    13  C   -0.040173
    14  C   -0.019641
    15  C    0.080408
    16  C   -0.026976
    17  C   -0.025103
    18  C    0.073429
    19  C   -0.020885
    20  C   -0.002685
    21  C    0.005319
    22  C   -0.002240
    23  C   -0.029334
    29  C    0.068561
    30  C   -0.021025
    31  C   -0.004257
    32  C    0.003950
    33  C   -0.002182
    34  C   -0.027176
    40  C    0.072020
    41  C   -0.032812
    42  C   -0.003953
    43  C    0.004855
    44  C   -0.001721
    45  C   -0.019113
    51  C   -0.029778
    52  C   -0.037202
    57  C   -0.011747
    58  C    0.001726
    62  C    0.516303
    63  O   -0.486077
    64  C    0.808238
    65  N   -0.397051
    66  N   -0.396695
    67  N   -0.419161
    69  C    0.347576
    70  C   -0.045755
    71  C    0.009354
    72  C    0.007866
    73  C   -0.002896
    74  C   -0.005867
    80  C    0.139942
    81  C    0.330342
    82  O   -0.541612
    83  C    0.329367
    84  C   -0.109138
    86  C   -0.104439
    87  C    0.403997
    88  C   -0.009313
    89  C   -0.021524
    92  N   -0.470695
    93  C    0.192634
    96  C    0.046456
   100  C    0.188101
   103  C    0.048422
   110  C    0.225392
   113  C    0.034703
   119  C    0.042716
 Electronic spatial extent (au):  <R**2>=          85676.0781
 Charge=              1.0000 electrons
 Dipole moment (field-independent basis, Debye):
    X=            -21.8641    Y=             -2.1610    Z=              2.3872  Tot=             22.1000
 Quadrupole moment (field-independent basis, Debye-Ang):
   XX=           -183.0517   YY=           -285.2287   ZZ=           -318.8372
   XY=             32.5992   XZ=            -22.5043   YZ=             32.3665
 Traceless Quadrupole moment (field-independent basis, Debye-Ang):
   XX=             79.3208   YY=            -22.8562   ZZ=            -56.4647
   XY=             32.5992   XZ=            -22.5043   YZ=             32.3665
 Octapole moment (field-independent basis, Debye-Ang**2):
  XXX=          -1217.8424  YYY=            -55.9055  ZZZ=             65.3475  XYY=           -426.0630
  XXY=           -206.5966  XXZ=            164.9854  XZZ=           -366.8540  YZZ=            114.7036
  YYZ=           -179.6241  XYZ=           -348.0998
 Hexadecapole moment (field-independent basis, Debye-Ang**3):
 XXXX=         -65604.4530 YYYY=         -20864.1850 ZZZZ=         -10689.5825 XXXY=           2057.5389
 XXXZ=          -1241.5593 YYYX=           1284.4754 YYYZ=            157.9055 ZZZX=           -660.4292
 ZZZY=            505.6989 XXYY=         -13828.7408 XXZZ=         -12866.8672 YYZZ=          -4281.4976
 XXYZ=           2404.2029 YYXZ=            570.6835 ZZXY=           -345.3877
 N-N= 9.231287855636D+03 E-N=-2.487495255070D+04  KE= 2.754352068586D+03
 1\1\GINC-COMPUTE-1-27\SP\RB3LYP TD-FC\6-31G(d)\C61H54N5O2(1+)\KSAMEDOV
 \23-May-2016\0\\#N TD(NStates=25) B3LYP/6-31G(d) SCRF=(PCM,Solvent=Tet
 rahydrofuran) EmpiricalDispersion=GD3 Geom=Connectivity\\TPE-RNO-1_UV\
 \1,1\C\N,1,1.4710896\C,2,1.3596819,1,120.87354\C,3,1.4408843,2,121.550
 03,1,5.0846676,0\C,4,1.3672054,3,121.54172,2,179.18709,0\C,5,1.4239946
 ,4,121.89946,3,0.4701402,0\C,6,1.4070694,5,124.65912,4,-179.67144,0\C,
 7,1.489218,6,120.33038,5,-2.4425106,0\C,8,1.4135508,7,122.8586,6,103.6
 0992,0\C,9,1.4023357,8,119.38547,7,177.85105,0\C,10,1.4006093,9,121.89
 584,8,0.5254395,0\C,11,1.4819203,10,120.69691,9,179.90768,0\C,12,1.405
 7589,11,120.93656,10,143.6482,0\C,13,1.3903149,12,120.964,11,179.72247
 ,0\C,14,1.4050409,13,121.08961,12,-0.1065123,0\C,15,1.4898889,14,121.4
 4033,13,179.33387,0\C,16,1.3651449,15,122.30108,14,48.3506,0\C,17,1.49
 08808,16,122.62624,15,-168.3327,0\C,18,1.4052249,17,121.18958,16,48.53
 2857,0\C,19,1.3940359,18,120.78395,17,178.84132,0\C,20,1.3976956,19,12
 0.21425,18,0.0247832,0\C,21,1.397484,20,119.58818,19,-0.5773811,0\C,18
 ,1.4054837,17,120.34705,16,-133.72917,0\H,23,1.0864047,18,119.21867,17
 ,1.0184197,0\H,22,1.0867437,21,120.12409,20,-179.75309,0\H,21,1.086575
 7,20,120.20332,19,179.86089,0\H,20,1.0867475,19,119.67096,18,-179.7308
 3,0\H,19,1.085578,18,119.14433,17,-1.3148096,0\C,17,1.4916783,16,122.3
 5519,15,11.878495,0\C,29,1.4050774,17,121.08732,16,49.28103,0\C,30,1.3
 941483,29,120.80752,17,179.16895,0\C,31,1.3976088,30,120.19454,29,-0.0
 387438,0\C,32,1.3976749,31,119.58652,30,-0.6149798,0\C,29,1.4054041,17
 ,120.45955,16,-132.78002,0\H,34,1.0863853,29,119.20342,17,0.7602022,0\
 H,33,1.0867497,32,120.12209,31,-179.67534,0\H,32,1.0866104,31,120.2154
 5,30,179.92189,0\H,31,1.0867998,30,119.68241,29,-179.69723,0\H,30,1.08
 56733,29,119.13392,17,-0.9592929,0\C,16,1.491582,15,114.94086,14,-132.
 00618,0\C,40,1.4054761,16,120.42256,15,46.780309,0\C,41,1.3946365,40,1
 20.8424,16,-179.29856,0\C,42,1.397451,41,120.14333,40,0.988742,0\C,43,
 1.3976856,42,119.57593,41,0.0723444,0\C,40,1.4051191,16,121.13488,15,-
 130.89298,0\H,45,1.0855562,40,119.13836,16,-1.4064891,0\H,44,1.0867346
 ,43,120.10759,42,179.22416,0\H,43,1.0865729,42,120.21763,41,179.67081,
 0\H,42,1.0868288,41,119.72863,40,-179.13931,0\H,41,1.0865251,40,119.22
 59,16,1.1781056,0\C,15,1.4052176,14,117.89839,13,1.3400288,0\C,12,1.40
 57362,11,121.0571,10,-35.966984,0\H,52,1.0863651,12,119.81758,11,-1.81
 88717,0\H,51,1.0860234,15,119.31322,14,179.32924,0\H,14,1.0851951,13,1
 19.7192,12,179.66889,0\H,13,1.0862956,12,119.77202,11,-2.1336943,0\C,1
 1,1.4047182,10,118.00288,9,0.2725026,0\C,8,1.3988513,7,118.4447,6,-77.
 475235,0\H,58,1.0857903,8,118.93564,7,1.7361944,0\H,57,1.0852532,11,11
 9.96053,10,178.15028,0\H,10,1.0839191,9,118.7778,8,-178.80217,0\C,9,1.
 4571893,8,121.64903,7,-2.9917331,0\O,62,1.3849378,9,117.85922,8,171.11
 04,0\C,63,1.3527847,62,102.68599,9,179.29292,0\N,64,1.3130415,63,112.9
 6657,62,0.1223787,0\N,62,1.2969373,9,130.99899,8,-10.010005,0\N,64,1.3
 527736,63,120.64004,62,-179.35687,0\H,67,1.0127401,64,112.91959,63,174
 .23628,0\C,67,1.4123266,64,130.19381,63,0.5684285,0\C,69,1.4043466,67,
 116.92824,64,162.98719,0\C,70,1.3922879,69,120.26235,67,179.11843,0\C,
 71,1.3974112,70,120.45965,69,0.3151473,0\C,72,1.3954179,71,119.12212,7
 0,-0.5719009,0\C,69,1.403221,67,123.53359,64,-18.384758,0\H,74,1.08129
 14,69,120.80708,67,-0.1810082,0\H,73,1.0865224,72,120.07657,71,-179.46
 6,0\H,72,1.0857406,71,120.42675,70,179.62919,0\H,71,1.0862665,70,119.2
 2677,69,179.96422,0\H,70,1.087181,69,119.67438,67,-1.1941694,0\C,7,1.4
 067743,6,119.16396,5,179.76928,0\C,80,1.4242426,7,119.28611,6,-1.50555
 41,0\O,81,1.3620384,80,120.5721,7,1.6676267,0\C,6,1.4239045,5,116.0208
 8,4,-0.5673619,0\C,3,1.4196419,2,121.30732,1,-175.17546,0\H,84,1.08019
 39,3,122.4402,2,0.5457567,0\C,81,1.3787423,80,123.08506,7,-178.87099,0
 \C,86,1.4185716,81,120.13505,80,0.4965926,0\C,87,1.4401997,86,117.4077
 2,81,-0.9853015,0\C,80,1.423699,7,124.58233,6,179.3863,0\H,89,1.084476
 2,80,118.67952,7,-0.9820926,0\H,88,1.081409,87,120.04204,86,179.42919,
 0\N,87,1.3558046,86,121.51727,81,178.88461,0\C,92,1.4700435,87,121.917
 91,86,-5.4439223,0\H,93,1.0938948,92,106.96087,87,-150.60921,0\H,93,1.
 093181,92,109.26441,87,-36.162589,0\C,93,1.5311562,92,112.71359,87,88.
 072194,0\H,96,1.0950316,93,110.06066,92,178.97251,0\H,96,1.0946199,93,
 111.16782,92,-60.837257,0\H,96,1.0952021,93,110.6903,92,59.325683,0\C,
 92,1.4708956,87,122.54476,86,174.88425,0\H,100,1.0928571,92,109.54871,
 87,-36.792344,0\H,100,1.093797,92,106.80239,87,-151.12629,0\C,100,1.53
 07758,92,112.69033,87,87.69727,0\H,103,1.094682,100,111.13072,92,-61.4
 51962,0\H,103,1.0951936,100,110.69156,92,58.662561,0\H,103,1.0950869,1
 00,110.08367,92,178.33453,0\H,86,1.0808503,81,117.66292,80,-178.61784,
 0\H,5,1.0843322,4,119.46207,3,-179.77465,0\H,4,1.0807086,3,120.24563,2
 ,-1.064714,0\C,2,1.4809989,1,119.85577,3,-169.80275,0\H,110,1.0983407,
 2,108.43787,1,111.50123,0\H,110,1.0960406,2,107.80925,1,-132.90618,0\C
 ,110,1.5255959,2,115.85508,1,-11.519429,0\H,113,1.0945815,110,107.6131
 8,2,179.74355,0\H,113,1.0942143,110,112.21204,2,-62.12339,0\H,113,1.09
 39429,110,112.64849,2,61.337833,0\H,1,1.0923627,2,108.808,3,-43.586025
 ,0\H,1,1.0885467,2,107.97213,3,-157.43855,0\C,1,1.5319929,2,113.05184,
 3,80.348975,0\H,119,1.0948062,1,111.18456,2,-59.598814,0\H,119,1.09500
 56,1,110.80379,2,60.550732,0\H,119,1.09522,1,110.02849,2,-179.69468,0\
 \Version=EM64L-G09RevD.01\State=1-A\HF=-2781.2278023\RMSD=9.099e-09\PG
 =C01 [X(C61H54N5O2)]\\@


 "PERFECTION IS NOT AN ACCIDENT"
         --  EAGLE ELECTRIC MANUFACTURING CO.,INC. NY
 Job cpu time:       0 days 17 hours 50 minutes 40.4 seconds.
 File lengths (MBytes):  RWF=  10415 Int=      0 D2E=      0 Chk=   1124 Scr=      1
 Normal termination of Gaussian 09 at Mon May 23 18:01:53 2016.
