# Supplementary material for: AIEgens for dark through-bond energy transfer: design, synthesis, theoretical study and application in ratiometric Hg2+ sensing
Source: Chem Sci. 2016 Nov 15;8(3):2047–55. doi: 10.1039/c6sc04206f (PMC5398306; doi:10.1039/c6sc04206f)
Supplement: Supplementary file 2 [file SC-008-C6SC04206F-s002.txt]

 Entering Gaussian System, Link 0=/share/apps/gaussian/g09/g09
 Initial command:
 /share/apps/gaussian/g09/l1.exe "/scratch/webmo-5066/567341/Gau-27444.inp" -scrdir="/scratch/webmo-5066/567341/"
 Entering Link 1 = /share/apps/gaussian/g09/l1.exe PID=     27445.
  
 Copyright (c) 1988,1990,1992,1993,1995,1998,2003,2009,2013,
            Gaussian, Inc.  All Rights Reserved.
  
 This is part of the Gaussian(R) 09 program.  It is based on
 the Gaussian(R) 03 system (copyright 2003, Gaussian, Inc.),
 the Gaussian(R) 98 system (copyright 1998, Gaussian, Inc.),
 the Gaussian(R) 94 system (copyright 1995, Gaussian, Inc.),
 the Gaussian 92(TM) system (copyright 1992, Gaussian, Inc.),
 the Gaussian 90(TM) system (copyright 1990, Gaussian, Inc.),
 the Gaussian 88(TM) system (copyright 1988, Gaussian, Inc.),
 the Gaussian 86(TM) system (copyright 1986, Carnegie Mellon
 University), and the Gaussian 82(TM) system (copyright 1983,
 Carnegie Mellon University). Gaussian is a federally registered
 trademark of Gaussian, Inc.
  
 This software contains proprietary and confidential information,
 including trade secrets, belonging to Gaussian, Inc.
  
 This software is provided under written license and may be
 used, copied, transmitted, or stored only in accord with that
 written license.
  
 The following legend is applicable only to US Government
 contracts under FAR:
  
                    RESTRICTED RIGHTS LEGEND
  
 Use, reproduction and disclosure by the US Government is
 subject to restrictions as set forth in subparagraphs (a)
 and (c) of the Commercial Computer Software - Restricted
 Rights clause in FAR 52.227-19.
  
 Gaussian, Inc.
 340 Quinnipiac St., Bldg. 40, Wallingford CT 06492
  
  
 ---------------------------------------------------------------
 Warning -- This program may not be used in any manner that
 competes with the business of Gaussian, Inc. or will provide
 assistance to any competitor of Gaussian, Inc.  The licensee
 of this program is prohibited from giving any competitor of
 Gaussian, Inc. access to this program.  By using this program,
 the user acknowledges that Gaussian, Inc. is engaged in the
 business of creating and licensing software in the field of
 computational chemistry and represents and warrants to the
 licensee that it is not a competitor of Gaussian, Inc. and that
 it will not use this program in any manner prohibited above.
 ---------------------------------------------------------------
  

 Cite this work as:
 Gaussian 09, Revision D.01,
 M. J. Frisch, G. W. Trucks, H. B. Schlegel, G. E. Scuseria, 
 M. A. Robb, J. R. Cheeseman, G. Scalmani, V. Barone, B. Mennucci, 
 G. A. Petersson, H. Nakatsuji, M. Caricato, X. Li, H. P. Hratchian, 
 A. F. Izmaylov, J. Bloino, G. Zheng, J. L. Sonnenberg, M. Hada, 
 M. Ehara, K. Toyota, R. Fukuda, J. Hasegawa, M. Ishida, T. Nakajima, 
 Y. Honda, O. Kitao, H. Nakai, T. Vreven, J. A. Montgomery, Jr., 
 J. E. Peralta, F. Ogliaro, M. Bearpark, J. J. Heyd, E. Brothers, 
 K. N. Kudin, V. N. Staroverov, T. Keith, R. Kobayashi, J. Normand, 
 K. Raghavachari, A. Rendell, J. C. Burant, S. S. Iyengar, J. Tomasi, 
 M. Cossi, N. Rega, J. M. Millam, M. Klene, J. E. Knox, J. B. Cross, 
 V. Bakken, C. Adamo, J. Jaramillo, R. Gomperts, R. E. Stratmann, 
 O. Yazyev, A. J. Austin, R. Cammi, C. Pomelli, J. W. Ochterski, 
 R. L. Martin, K. Morokuma, V. G. Zakrzewski, G. A. Voth, 
 P. Salvador, J. J. Dannenberg, S. Dapprich, A. D. Daniels, 
 O. Farkas, J. B. Foresman, J. V. Ortiz, J. Cioslowski, 
 and D. J. Fox, Gaussian, Inc., Wallingford CT, 2013.
 
 ******************************************
 Gaussian 09:  EM64L-G09RevD.01 24-Apr-2013
                24-May-2016 
 ******************************************
 %mem=20GB
 %NProcShared=12
 Will use up to   12 processors via shared memory.
 %CHK=output.chk
 ----------------------------------------------------------------------
 #N TD(NStates=10) B3LYP/6-31G(d) SCRF=(PCM,Solvent=Tetrahydrofuran) Em
 piricalDispersion=GD3 Geom=Connectivity
 ----------------------------------------------------------------------
 1/38=1,57=2/1;
 2/12=2,17=6,18=5,40=1/2;
 3/5=1,6=6,7=1,11=9,16=1,25=1,30=1,70=2201,72=20,74=-5,124=31/1,2,8,3;
 4//1;
 5/5=2,38=5,53=20/2;
 8/6=1,10=2,108=10/1;
 9/41=10,42=1,70=2/14;
 6/7=2,8=2,9=2,10=2/1;
 99/5=1,9=1/99;
 ------------
 TPE-RNO-2_UV
 ------------
 Symbolic Z-matrix:
 Charge =  1 Multiplicity = 1
 C
 N                    1    B1
 C                    2    B2       1    A1
 C                    3    B3       2    A2       1    D1       0
 C                    4    B4       3    A3       2    D2       0
 C                    5    B5       4    A4       3    D3       0
 C                    6    B6       5    A5       4    D4       0
 C                    7    B7       6    A6       5    D5       0
 C                    8    B8       7    A7       6    D6       0
 C                    9    B9       8    A8       7    D7       0
 C                    10   B10      9    A9       8    D8       0
 C                    11   B11      10   A10      9    D9       0
 C                    12   B12      11   A11      10   D10      0
 C                    13   B13      12   A12      11   D11      0
 C                    14   B14      13   A13      12   D12      0
 C                    15   B15      14   A14      13   D13      0
 C                    16   B16      15   A15      14   D14      0
 C                    17   B17      16   A16      15   D15      0
 C                    18   B18      17   A17      16   D16      0
 C                    19   B19      18   A18      17   D17      0
 C                    20   B20      19   A19      18   D18      0
 C                    21   B21      20   A20      19   D19      0
 C                    22   B22      21   A21      20   D20      0
 C                    19   B23      18   A22      17   D21      0
 H                    24   B24      19   A23      18   D22      0
 H                    23   B25      22   A24      21   D23      0
 H                    22   B26      21   A25      20   D24      0
 H                    21   B27      20   A26      19   D25      0
 H                    20   B28      19   A27      18   D26      0
 C                    18   B29      17   A28      16   D27      0
 C                    30   B30      18   A29      17   D28      0
 C                    31   B31      30   A30      18   D29      0
 C                    32   B32      31   A31      30   D30      0
 C                    33   B33      32   A32      31   D31      0
 C                    30   B34      18   A33      17   D32      0
 H                    35   B35      30   A34      18   D33      0
 H                    34   B36      33   A35      32   D34      0
 H                    33   B37      32   A36      31   D35      0
 H                    32   B38      31   A37      30   D36      0
 H                    31   B39      30   A38      18   D37      0
 C                    17   B40      16   A39      15   D38      0
 C                    41   B41      17   A40      16   D39      0
 C                    42   B42      41   A41      17   D40      0
 C                    43   B43      42   A42      41   D41      0
 C                    44   B44      43   A43      42   D42      0
 C                    41   B45      17   A44      16   D43      0
 H                    46   B46      41   A45      17   D44      0
 H                    45   B47      44   A46      43   D45      0
 H                    44   B48      43   A47      42   D46      0
 H                    43   B49      42   A48      41   D47      0
 H                    42   B50      41   A49      17   D48      0
 C                    16   B51      15   A50      14   D49      0
 C                    13   B52      12   A51      11   D50      0
 H                    53   B53      13   A52      12   D51      0
 H                    52   B54      16   A53      15   D52      0
 H                    15   B55      14   A54      13   D53      0
 H                    14   B56      13   A55      12   D54      0
 C                    8    B57      7    A56      6    D55      0
 H                    58   B58      8    A57      7    D56      0
 H                    11   B59      10   A58      9    D57      0
 H                    10   B60      9    A59      8    D58      0
 C                    9    B61      8    A60      7    D59      0
 O                    62   B62      9    A61      8    D60      0
 C                    63   B63      62   A62      9    D61      0
 N                    64   B64      63   A63      62   D62      0
 N                    62   B65      9    A64      8    D63      0
 N                    64   B66      63   A65      62   D64      0
 H                    67   B67      64   A66      63   D65      0
 C                    67   B68      64   A67      63   D66      0
 C                    69   B69      67   A68      64   D67      0
 C                    70   B70      69   A69      67   D68      0
 C                    71   B71      70   A70      69   D69      0
 C                    72   B72      71   A71      70   D70      0
 C                    69   B73      67   A72      64   D71      0
 H                    74   B74      69   A73      67   D72      0
 H                    73   B75      72   A74      71   D73      0
 H                    72   B76      71   A75      70   D74      0
 H                    71   B77      70   A76      69   D75      0
 H                    70   B78      69   A77      67   D76      0
 C                    7    B79      6    A78      5    D77      0
 C                    80   B80      7    A79      6    D78      0
 O                    81   B81      80   A80      7    D79      0
 C                    6    B82      5    A81      4    D80      0
 C                    3    B83      2    A82      1    D81      0
 H                    84   B84      3    A83      2    D82      0
 C                    81   B85      80   A84      7    D83      0
 C                    86   B86      81   A85      80   D84      0
 C                    87   B87      86   A86      81   D85      0
 C                    80   B88      7    A87      6    D86      0
 H                    89   B89      80   A88      7    D87      0
 H                    88   B90      87   A89      86   D88      0
 N                    87   B91      86   A90      81   D89      0
 C                    92   B92      87   A91      86   D90      0
 H                    93   B93      92   A92      87   D91      0
 H                    93   B94      92   A93      87   D92      0
 C                    93   B95      92   A94      87   D93      0
 H                    96   B96      93   A95      92   D94      0
 H                    96   B97      93   A96      92   D95      0
 H                    96   B98      93   A97      92   D96      0
 C                    92   B99      87   A98      86   D97      0
 H                    100  B100     92   A99      87   D98      0
 H                    100  B101     92   A100     87   D99      0
 C                    100  B102     92   A101     87   D100     0
 H                    103  B103     100  A102     92   D101     0
 H                    103  B104     100  A103     92   D102     0
 H                    103  B105     100  A104     92   D103     0
 H                    86   B106     81   A105     80   D104     0
 H                    5    B107     4    A106     3    D105     0
 H                    4    B108     3    A107     2    D106     0
 C                    2    B109     1    A108     3    D107     0
 H                    110  B110     2    A109     1    D108     0
 H                    110  B111     2    A110     1    D109     0
 C                    110  B112     2    A111     1    D110     0
 H                    113  B113     110  A112     2    D111     0
 H                    113  B114     110  A113     2    D112     0
 H                    113  B115     110  A114     2    D113     0
 H                    1    B116     2    A115     3    D114     0
 H                    1    B117     2    A116     3    D115     0
 C                    1    B118     2    A117     3    D116     0
 H                    119  B119     1    A118     2    D117     0
 H                    119  B120     1    A119     2    D118     0
 H                    119  B121     1    A120     2    D119     0
       Variables:
  B1                    1.48297                  
  B2                    1.36021                  
  B3                    1.4409                   
  B4                    1.36826                  
  B5                    1.4226                   
  B6                    1.40588                  
  B7                    1.49112                  
  B8                    1.41385                  
  B9                    1.40576                  
  B10                   1.38805                  
  B11                   1.40536                  
  B12                   1.47959                  
  B13                   1.4062                   
  B14                   1.3907                   
  B15                   1.40541                  
  B16                   1.48964                  
  B17                   1.36539                  
  B18                   1.49084                  
  B19                   1.40531                  
  B20                   1.394                    
  B21                   1.39765                  
  B22                   1.3975                   
  B23                   1.4054                   
  B24                   1.08639                  
  B25                   1.08673                  
  B26                   1.08658                  
  B27                   1.08674                  
  B28                   1.08556                  
  B29                   1.49149                  
  B30                   1.4054                   
  B31                   1.39455                  
  B32                   1.39766                  
  B33                   1.39758                  
  B34                   1.40522                  
  B35                   1.08564                  
  B36                   1.08684                  
  B37                   1.08663                  
  B38                   1.08676                  
  B39                   1.08634                  
  B40                   1.49178                  
  B41                   1.40541                  
  B42                   1.3946                   
  B43                   1.3974                   
  B44                   1.39771                  
  B45                   1.40509                  
  B46                   1.08551                  
  B47                   1.08672                  
  B48                   1.08657                  
  B49                   1.08677                  
  B50                   1.08647                  
  B51                   1.40533                  
  B52                   1.40647                  
  B53                   1.08624                  
  B54                   1.08513                  
  B55                   1.08598                  
  B56                   1.08624                  
  B57                   1.39436                  
  B58                   1.08549                  
  B59                   1.08521                  
  B60                   1.08446                  
  B61                   1.45428                  
  B62                   1.38572                  
  B63                   1.35342                  
  B64                   1.31257                  
  B65                   1.298                    
  B66                   1.35283                  
  B67                   1.01252                  
  B68                   1.41248                  
  B69                   1.40287                  
  B70                   1.39572                  
  B71                   1.3957                   
  B72                   1.39729                  
  B73                   1.40395                  
  B74                   1.0872                   
  B75                   1.08626                  
  B76                   1.08575                  
  B77                   1.08648                  
  B78                   1.08187                  
  B79                   1.40538                  
  B80                   1.42421                  
  B81                   1.36144                  
  B82                   1.42421                  
  B83                   1.42007                  
  B84                   1.0803                   
  B85                   1.37866                  
  B86                   1.4191                   
  B87                   1.44089                  
  B88                   1.42342                  
  B89                   1.0846                   
  B90                   1.08094                  
  B91                   1.35875                  
  B92                   1.47226                  
  B93                   1.0923                   
  B94                   1.09418                  
  B95                   1.53305                  
  B96                   1.0938                   
  B97                   1.09441                  
  B98                   1.0952                   
  B99                   1.47323                  
  B100                  1.09385                  
  B101                  1.09221                  
  B102                  1.5325                   
  B103                  1.09526                  
  B104                  1.09449                  
  B105                  1.09381                  
  B106                  1.08041                  
  B107                  1.08457                  
  B108                  1.08046                  
  B109                  1.4704                   
  B110                  1.09278                  
  B111                  1.08873                  
  B112                  1.53221                  
  B113                  1.09502                  
  B114                  1.09459                  
  B115                  1.09518                  
  B116                  1.09503                  
  B117                  1.09804                  
  B118                  1.52585                  
  B119                  1.09461                  
  B120                  1.09388                  
  B121                  1.09434                  
  A1                  119.10646                  
  A2                  120.97492                  
  A3                  121.50395                  
  A4                  121.85686                  
  A5                  124.60538                  
  A6                  120.34907                  
  A7                  122.38628                  
  A8                  118.4449                   
  A9                  121.08637                  
  A10                 121.12771                  
  A11                 121.52937                  
  A12                 120.97987                  
  A13                 120.9451                   
  A14                 121.11736                  
  A15                 120.65696                  
  A16                 122.36215                  
  A17                 122.52065                  
  A18                 121.11444                  
  A19                 120.78757                  
  A20                 120.20151                  
  A21                 119.59655                  
  A22                 120.41616                  
  A23                 119.22819                  
  A24                 120.11888                  
  A25                 120.20443                  
  A26                 119.67968                  
  A27                 119.1441                   
  A28                 122.38706                  
  A29                 120.46087                  
  A30                 120.80302                  
  A31                 120.16899                  
  A32                 119.58499                  
  A33                 121.09369                  
  A34                 119.11222                  
  A35                 120.12564                  
  A36                 120.19484                  
  A37                 119.71271                  
  A38                 119.20659                  
  A39                 114.95663                  
  A40                 120.41382                  
  A41                 120.82922                  
  A42                 120.14383                  
  A43                 119.58938                  
  A44                 121.12983                  
  A45                 119.12096                  
  A46                 120.11457                  
  A47                 120.20606                  
  A48                 119.73641                  
  A49                 119.22102                  
  A50                 117.87177                  
  A51                 121.07702                  
  A52                 119.77063                  
  A53                 119.20675                  
  A54                 119.59042                  
  A55                 119.80041                  
  A56                 117.88964                  
  A57                 118.36495                  
  A58                 119.07738                  
  A59                 119.33131                  
  A60                 121.83526                  
  A61                 117.96414                  
  A62                 102.63851                  
  A63                 113.02014                  
  A64                 130.92956                  
  A65                 120.67128                  
  A66                 112.98098                  
  A67                 129.91637                  
  A68                 123.17944                  
  A69                 119.48786                  
  A70                 121.08398                  
  A71                 119.16784                  
  A72                 117.20143                  
  A73                 119.7356                   
  A74                 120.30016                  
  A75                 120.42142                  
  A76                 118.85439                  
  A77                 120.66241                  
  A78                 119.28333                  
  A79                 119.24732                  
  A80                 120.59172                  
  A81                 116.11479                  
  A82                 121.8892                   
  A83                 122.36785                  
  A84                 123.04145                  
  A85                 120.23895                  
  A86                 117.26577                  
  A87                 124.5815                   
  A88                 118.60294                  
  A89                 120.17488                  
  A90                 121.55507                  
  A91                 120.99768                  
  A92                 107.0394                   
  A93                 108.81812                  
  A94                 113.75526                  
  A95                 110.97015                  
  A96                 111.37724                  
  A97                 109.71999                  
  A98                 121.52709                  
  A99                 109.04017                  
  A100                106.85767                  
  A101                113.78979                  
  A102                109.74117                  
  A103                111.38913                  
  A104                110.98256                  
  A105                117.42825                  
  A106                119.5217                   
  A107                120.28208                  
  A108                119.63888                  
  A109                108.60471                  
  A110                108.16032                  
  A111                112.98766                  
  A112                110.73042                  
  A113                111.25244                  
  A114                110.01582                  
  A115                107.90212                  
  A116                108.71822                  
  A117                115.60507                  
  A118                107.5949                   
  A119                112.69259                  
  A120                112.16346                  
  D1                    5.82816                  
  D2                  179.0442                   
  D3                    0.1227                   
  D4                  178.96941                  
  D5                    1.64144                  
  D6                  -91.72136                  
  D7                  179.49014                  
  D8                    0.21789                  
  D9                   -0.23264                  
  D10                -179.72783                  
  D11                  34.73176                  
  D12                 179.96357                  
  D13                  -1.06585                  
  D14                 179.65802                  
  D15                 134.30172                  
  D16                 168.1313                   
  D17                 -48.62994                  
  D18                -178.9809                   
  D19                  -0.03331                  
  D20                   0.59473                  
  D21                 133.50397                  
  D22                  -0.95198                  
  D23                 179.76462                  
  D24                -179.83159                  
  D25                 179.75059                  
  D26                   1.2446                   
  D27                 -12.00946                  
  D28                 132.91876                  
  D29                 179.89168                  
  D30                  -1.10397                  
  D31                  -0.12274                  
  D32                 -49.03644                  
  D33                   0.79694                  
  D34                -179.00902                  
  D35                -179.54612                  
  D36                 179.14764                  
  D37                  -0.60934                  
  D38                 -45.44821                  
  D39                 -46.67083                  
  D40                 179.32527                  
  D41                  -1.00493                  
  D42                  -0.05436                  
  D43                 131.046                    
  D44                   1.37565                  
  D45                -179.23281                  
  D46                -179.66523                  
  D47                 179.13833                  
  D48                  -1.1334                   
  D49                   1.8447                   
  D50                -145.07257                  
  D51                   2.47502                  
  D52                 178.32511                  
  D53                -179.94376                  
  D54                   1.60863                  
  D55                  87.7797                   
  D56                  -1.14421                  
  D57                 178.33764                  
  D58                 179.85495                  
  D59                  -0.37146                  
  D60                -178.65275                  
  D61                 179.83676                  
  D62                  -0.10497                  
  D63                   1.29746                  
  D64                 178.94059                  
  D65                -172.72787                  
  D66                   1.8366                   
  D67                  21.79672                  
  D68                 179.25354                  
  D69                  -0.72581                  
  D70                  -0.03186                  
  D71                -159.8335                   
  D72                   1.54806                  
  D73                -179.79636                  
  D74                -179.81045                  
  D75                 179.88259                  
  D76                   0.00119                  
  D77                 179.88897                  
  D78                   1.68868                  
  D79                  -0.83122                  
  D80                   0.42361                  
  D81                -174.27853                  
  D82                   2.02341                  
  D83                 179.30678                  
  D84                  -0.73508                  
  D85                   0.99595                  
  D86                -179.32994                  
  D87                   1.19576                  
  D88                 179.09847                  
  D89                -178.48686                  
  D90                  -3.11098                  
  D91                 159.04774                  
  D92                  44.78436                  
  D93                 -79.26456                  
  D94                 -62.74083                  
  D95                  57.77643                  
  D96                 177.67041                  
  D97                -176.58137                  
  D98                 -45.98301                  
  D99                -160.1519                   
  D100                 78.36209                  
  D101               -178.43513                  
  D102                -58.5374                   
  D103                 61.95265                  
  D104                179.33371                  
  D105                179.99602                  
  D106                 -1.29069                  
  D107               -168.58103                  
  D108               -148.01383                  
  D109                -34.10062                  
  D110                 88.22964                  
  D111                -60.90293                  
  D112                 59.2486                   
  D113                179.40809                  
  D114                -56.26673                  
  D115                 59.73315                  
  D116               -177.26659                  
  D117                179.4198                   
  D118                -62.17644                  
  D119                 61.27005                  
 
 Stoichiometry    C61H54N5O2(1+)
 Framework group  C1[X(C61H54N5O2)]
 Deg. of freedom   360
 Full point group                 C1      NOp   1
 Largest Abelian subgroup         C1      NOp   1
 Largest concise Abelian subgroup C1      NOp   1
                         Standard orientation:                         
 ---------------------------------------------------------------------
 Center     Atomic      Atomic             Coordinates (Angstroms)
 Number     Number       Type             X           Y           Z
 ---------------------------------------------------------------------
      1          6           0        3.863711   -3.370744   -5.597383
      2          7           0        4.148760   -3.856149   -4.225399
      3          6           0        3.767768   -3.097480   -3.162649
      4          6           0        2.987204   -1.900555   -3.347790
      5          6           0        2.581758   -1.139866   -2.285196
      6          6           0        2.909719   -1.486556   -0.945033
      7          6           0        2.541880   -0.737408    0.186324
      8          6           0        1.721018    0.498476    0.037301
      9          6           0        2.300841    1.779685   -0.108614
     10          6           0        1.448240    2.887885   -0.254013
     11          6           0        0.068529    2.735961   -0.250733
     12          6           0       -0.522516    1.469079   -0.106858
     13          6           0       -1.991966    1.296192   -0.108084
     14          6           0       -2.815419    2.106240   -0.910050
     15          6           0       -4.196463    1.942612   -0.911208
     16          6           0       -4.810842    0.949542   -0.129214
     17          6           0       -6.291716    0.788242   -0.132423
     18          6           0       -6.893691   -0.432510   -0.240526
     19          6           0       -8.349159   -0.633604    0.012038
     20          6           0       -8.963678   -0.119541    1.166589
     21          6           0      -10.320738   -0.329654    1.406333
     22          6           0      -11.091122   -1.057869    0.495482
     23          6           0      -10.489976   -1.584712   -0.650848
     24          6           0       -9.129757   -1.384038   -0.883877
     25          1           0       -8.663578   -1.803094   -1.771184
     26          1           0      -11.080140   -2.155519   -1.362801
     27          1           0      -12.149504   -1.219345    0.680950
     28          1           0      -10.776635    0.072598    2.307085
     29          1           0       -8.368293    0.449991    1.873399
     30          6           0       -6.142283   -1.662692   -0.623388
     31          6           0       -6.305143   -2.852952    0.105925
     32          6           0       -5.607870   -4.007907   -0.247146
     33          6           0       -4.751010   -4.001162   -1.351316
     34          6           0       -4.599733   -2.830889   -2.100178
     35          6           0       -5.289402   -1.674050   -1.740132
     36          1           0       -5.169578   -0.765693   -2.322486
     37          1           0       -3.948158   -2.820274   -2.969980
     38          1           0       -4.213137   -4.902900   -1.631200
     39          1           0       -5.736673   -4.914826    0.337616
     40          1           0       -6.977821   -2.864186    0.958873
     41          6           0       -7.063579    2.059374   -0.014733
     42          6           0       -6.713520    3.017394    0.952129
     43          6           0       -7.420325    4.214722    1.060535
     44          6           0       -8.478636    4.486217    0.189331
     45          6           0       -8.822798    3.551253   -0.790968
     46          6           0       -8.121982    2.350393   -0.891876
     47          1           0       -8.392738    1.624524   -1.652231
     48          1           0       -9.636251    3.759033   -1.480960
     49          1           0       -9.026518    5.421127    0.269381
     50          1           0       -7.143315    4.937002    1.823852
     51          1           0       -5.885583    2.813429    1.625436
     52          6           0       -3.988513    0.152161    0.684981
     53          6           0       -2.608820    0.320195    0.695086
     54          1           0       -2.005248   -0.292550    1.358527
     55          1           0       -4.442783   -0.602843    1.318320
     56          1           0       -4.811432    2.579795   -1.539820
     57          1           0       -2.369261    2.854042   -1.559406
     58          6           0        0.333236    0.363259    0.033947
     59          1           0       -0.088010   -0.633413    0.120520
     60          1           0       -0.559264    3.616832   -0.338028
     61          1           0        1.877589    3.877574   -0.364579
     62          6           0        3.742166    1.973250   -0.114483
     63          8           0        4.223540    3.267154   -0.234106
     64          6           0        5.564702    3.088360   -0.201433
     65          7           0        5.911668    1.828969   -0.073425
     66          7           0        4.715247    1.119085   -0.023321
     67          7           0        6.404463    4.142861   -0.315407
     68          1           0        7.375804    3.868007   -0.393771
     69          6           0        6.117890    5.520181   -0.441768
     70          6           0        4.901798    6.091507   -0.038330
     71          6           0        4.706324    7.465710   -0.184614
     72          6           0        5.706666    8.283742   -0.711988
     73          6           0        6.921726    7.711384   -1.097297
     74          6           0        7.128304    6.340226   -0.968695
     75          1           0        8.071743    5.899845   -1.281724
     76          1           0        7.714123    8.331326   -1.506849
     77          1           0        5.544173    9.352002   -0.818182
     78          1           0        3.759875    7.897041    0.129431
     79          1           0        4.121644    5.479805    0.394814
     80          6           0        2.924630   -1.185980    1.462006
     81          6           0        3.707545   -2.370093    1.577315
     82          8           0        4.069162   -3.072326    0.468437
     83          6           0        3.691505   -2.664911   -0.775723
     84          6           0        4.114842   -3.444745   -1.830152
     85          1           0        4.722783   -4.306715   -1.596792
     86          6           0        4.137440   -2.872164    2.787197
     87          6           0        3.818150   -2.198358    3.994622
     88          6           0        3.020741   -1.002602    3.892283
     89          6           0        2.602519   -0.525340    2.680992
     90          1           0        2.004811    0.378751    2.639392
     91          1           0        2.737813   -0.460291    4.783511
     92          7           0        4.253438   -2.652612    5.198939
     93          6           0        5.020298   -3.904911    5.304860
     94          1           0        5.564287   -3.868035    6.251351
     95          1           0        5.780669   -3.920763    4.518209
     96          6           0        4.152245   -5.167268    5.248516
     97          1           0        3.458022   -5.202974    6.093014
     98          1           0        3.566941   -5.208012    4.324674
     99          1           0        4.790081   -6.056551    5.290879
    100          6           0        3.860649   -1.995793    6.457793
    101          1           0        3.971881   -0.913431    6.345385
    102          1           0        4.589990   -2.296727    7.213052
    103          6           0        2.446225   -2.353722    6.926673
    104          1           0        2.213466   -1.810170    7.848612
    105          1           0        1.697206   -2.089165    6.173760
    106          1           0        2.360217   -3.425114    7.129514
    107          1           0        4.717646   -3.783401    2.770001
    108          1           0        1.995213   -0.244800   -2.461599
    109          1           0        2.711132   -1.578411   -4.341474
    110          6           0        5.047679   -5.003610   -4.032148
    111          1           0        4.720975   -5.557504   -3.148614
    112          1           0        4.910591   -5.686731   -4.868737
    113          6           0        6.520337   -4.597044   -3.915355
    114          1           0        6.856935   -4.093458   -4.827589
    115          1           0        6.678106   -3.914958   -3.073931
    116          1           0        7.143310   -5.484734   -3.762619
    117          1           0        2.786136   -3.191684   -5.673985
    118          1           0        4.365224   -2.404486   -5.740601
    119          6           0        4.266701   -4.313514   -6.727423
    120          1           0        3.990113   -3.834857   -7.672170
    121          1           0        5.343842   -4.501982   -6.755875
    122          1           0        3.739001   -5.270754   -6.674444
 ---------------------------------------------------------------------
 Rotational constants (GHZ):      0.0328020      0.0156268      0.0139466
 Standard basis: 6-31G(d) (6D, 7F)
 There are  1128 symmetry adapted cartesian basis functions of A   symmetry.
 There are  1128 symmetry adapted basis functions of A   symmetry.
  1128 basis functions,  2120 primitive gaussians,  1128 cartesian basis functions
   235 alpha electrons      235 beta electrons
       nuclear repulsion energy      9264.4876365355 Hartrees.
 NAtoms=  122 NActive=  122 NUniq=  122 SFac= 1.00D+00 NAtFMM=   60 NAOKFM=T Big=T
 Integral buffers will be    131072 words long.
 Regular integral format.
 Two-electron integral symmetry is turned on.
 Nuclear repulsion after empirical dispersion term =     9264.3467972110 Hartrees.
 ------------------------------------------------------------------------------
 Polarizable Continuum Model (PCM)
 =================================
 Model                : PCM (using non-symmetric T matrix).
 Atomic radii         : UFF (Universal Force Field).
 Polarization charges : Total charges.
 Charge compensation  : None.
 Solution method      : On-the-fly selection.
 Cavity type          : Scaled VdW (van der Waals Surface) (Alpha=1.100).
 Cavity algorithm     : GePol (No added spheres)
                        Default sphere list used, NSphG=  122.
                        Lebedev-Laikov grids with approx.  5.0 points / Ang**2.
                        Smoothing algorithm: Karplus/York (Gamma=1.0000).
                        Polarization charges: spherical gaussians, with
                                              point-specific exponents (IZeta= 3).
                        Self-potential: point-specific (ISelfS= 7).
                        Self-field    : sphere-specific E.n sum rule (ISelfD= 2).
 Solvent              : TetraHydroFuran, Eps=   7.425700 Eps(inf)=   1.974025
 ------------------------------------------------------------------------------
 One-electron integrals computed using PRISM.
 NBasis=  1128 RedAO= T EigKep=  2.77D-04  NBF=  1128
 NBsUse=  1128 1.00D-06 EigRej= -1.00D+00 NBFU=  1128
 ExpMin= 1.61D-01 ExpMax= 5.48D+03 ExpMxC= 8.25D+02 IAcc=1 IRadAn=         1 AccDes= 0.00D+00
 Harris functional with IExCor=  402 and IRadAn=       1 diagonalized for initial guess.
 HarFok:  IExCor=  402 AccDes= 0.00D+00 IRadAn=         1 IDoV= 1 UseB2=F ITyADJ=14
 ICtDFT=  3500011 ScaDFX=  1.000000  1.000000  1.000000  1.000000
 FoFCou: FMM=F IPFlag=           0 FMFlag=      100000 FMFlg1=        2001
         NFxFlg=           0 DoJE=T BraDBF=F KetDBF=T FulRan=T
         wScrn=  0.000000 ICntrl=     500 IOpCl=  0 I1Cent=   200000004 NGrid=           0
         NMat0=    1 NMatS0=      1 NMatT0=    0 NMatD0=    1 NMtDS0=    0 NMtDT0=    0
 Petite list used in FoFCou.
 Requested convergence on RMS density matrix=1.00D-08 within 128 cycles.
 Requested convergence on MAX density matrix=1.00D-06.
 Requested convergence on             energy=1.00D-06.
 No special actions if energy rises.
 Inv3:  Mode=1 IEnd=   206670000.
 Iteration    1 A*A^-1 deviation from unit magnitude is 1.63D-14 for   5647.
 Iteration    1 A*A^-1 deviation from orthogonality  is 1.37D-14 for   6047   5558.
 Iteration    1 A^-1*A deviation from unit magnitude is 1.49D-14 for   7118.
 Iteration    1 A^-1*A deviation from orthogonality  is 7.88D-09 for   7072   7061.
 Iteration    2 A*A^-1 deviation from unit magnitude is 1.07D-14 for   5624.
 Iteration    2 A*A^-1 deviation from orthogonality  is 1.17D-14 for   6853    217.
 Iteration    2 A^-1*A deviation from unit magnitude is 2.00D-15 for   2561.
 Iteration    2 A^-1*A deviation from orthogonality  is 9.99D-16 for   7549   3692.
 Error on total polarization charges =  0.01575
 SCF Done:  E(RB3LYP) =  -2781.22673782     A.U. after   13 cycles
            NFock= 13  Conv=0.91D-08     -V/T= 2.0098
 DoSCS=F DFT=T ScalE2(SS,OS)=  1.000000  1.000000
 ExpMin= 1.61D-01 ExpMax= 5.48D+03 ExpMxC= 8.25D+02 IAcc=3 IRadAn=         5 AccDes= 0.00D+00
 HarFok:  IExCor=  205 AccDes= 0.00D+00 IRadAn=         5 IDoV=-2 UseB2=F ITyADJ=14
 ICtDFT= 12500011 ScaDFX=  1.000000  1.000000  1.000000  1.000000
 Range of M.O.s used for correlation:    69  1128
 NBasis=  1128 NAE=   235 NBE=   235 NFC=    68 NFV=     0
 NROrb=   1060 NOA=   167 NOB=   167 NVA=   893 NVB=   893

 **** Warning!!: The smallest alpha delta epsilon is  0.89867412D-01

 Would need an additional        608169500000 words for in-memory AO integral storage.
 NEqPCM:  Using non-equilibrium solvation (IEInf=1, Eps=   7.4257, EpsInf=   1.9740)
 Inv3:  Mode=1 IEnd=   206670000.
 Iteration    1 A*A^-1 deviation from unit magnitude is 1.38D-14 for   7104.
 Iteration    1 A*A^-1 deviation from orthogonality  is 1.27D-14 for   7061   5267.
 Iteration    1 A^-1*A deviation from unit magnitude is 1.41D-14 for   5486.
 Iteration    1 A^-1*A deviation from orthogonality  is 4.04D-14 for   6126   6098.
 Orbital symmetries:
       Occupied  (A) (A) (A) (A) (A) (A) (A) (A) (A) (A) (A) (A)
                 (A) (A) (A) (A) (A) (A) (A) (A) (A) (A) (A) (A)
                 (A) (A) (A) (A) (A) (A) (A) (A) (A) (A) (A) (A)
                 (A) (A) (A) (A) (A) (A) (A) (A) (A) (A) (A) (A)
                 (A) (A) (A) (A) (A) (A) (A) (A) (A) (A) (A) (A)
                 (A) (A) (A) (A) (A) (A) (A) (A) (A) (A) (A) (A)
                 (A) (A) (A) (A) (A) (A) (A) (A) (A) (A) (A) (A)
                 (A) (A) (A) (A) (A) (A) (A) (A) (A) (A) (A) (A)
                 (A) (A) (A) (A) (A) (A) (A) (A) (A) (A) (A) (A)
                 (A) (A) (A) (A) (A) (A) (A) (A) (A) (A) (A) (A)
                 (A) (A) (A) (A) (A) (A) (A) (A) (A) (A) (A) (A)
                 (A) (A) (A) (A) (A) (A) (A) (A) (A) (A) (A) (A)
                 (A) (A) (A) (A) (A) (A) (A) (A) (A) (A) (A) (A)
                 (A) (A) (A) (A) (A) (A) (A) (A) (A) (A) (A) (A)
                 (A) (A) (A) (A) (A) (A) (A) (A) (A) (A) (A) (A)
                 (A) (A) (A) (A) (A) (A) (A) (A) (A) (A) (A) (A)
                 (A) (A) (A) (A) (A) (A) (A) (A) (A) (A) (A) (A)
                 (A) (A) (A) (A) (A) (A) (A) (A) (A) (A) (A) (A)
                 (A) (A) (A) (A) (A) (A) (A) (A) (A) (A) (A) (A)
                 (A) (A) (A) (A) (A) (A) (A)
       Virtual   (A) (A) (A) (A) (A) (A) (A) (A) (A) (A) (A) (A)
                 (A) (A) (A) (A) (A) (A) (A) (A) (A) (A) (A) (A)
                 (A) (A) (A) (A) (A) (A) (A) (A) (A) (A) (A) (A)
                 (A) (A) (A) (A) (A) (A) (A) (A) (A) (A) (A) (A)
                 (A) (A) (A) (A) (A) (A) (A) (A) (A) (A) (A) (A)
                 (A) (A) (A) (A) (A) (A) (A) (A) (A) (A) (A) (A)
                 (A) (A) (A) (A) (A) (A) (A) (A) (A) (A) (A) (A)
                 (A) (A) (A) (A) (A) (A) (A) (A) (A) (A) (A) (A)
                 (A) (A) (A) (A) (A) (A) (A) (A) (A) (A) (A) (A)
                 (A) (A) (A) (A) (A) (A) (A) (A) (A) (A) (A) (A)
                 (A) (A) (A) (A) (A) (A) (A) (A) (A) (A) (A) (A)
                 (A) (A) (A) (A) (A) (A) (A) (A) (A) (A) (A) (A)
                 (A) (A) (A) (A) (A) (A) (A) (A) (A) (A) (A) (A)
                 (A) (A) (A) (A) (A) (A) (A) (A) (A) (A) (A) (A)
                 (A) (A) (A) (A) (A) (A) (A) (A) (A) (A) (A) (A)
                 (A) (A) (A) (A) (A) (A) (A) (A) (A) (A) (A) (A)
                 (A) (A) (A) (A) (A) (A) (A) (A) (A) (A) (A) (A)
                 (A) (A) (A) (A) (A) (A) (A) (A) (A) (A) (A) (A)
                 (A) (A) (A) (A) (A) (A) (A) (A) (A) (A) (A) (A)
                 (A) (A) (A) (A) (A) (A) (A) (A) (A) (A) (A) (A)
                 (A) (A) (A) (A) (A) (A) (A) (A) (A) (A) (A) (A)
                 (A) (A) (A) (A) (A) (A) (A) (A) (A) (A) (A) (A)
                 (A) (A) (A) (A) (A) (A) (A) (A) (A) (A) (A) (A)
                 (A) (A) (A) (A) (A) (A) (A) (A) (A) (A) (A) (A)
                 (A) (A) (A) (A) (A) (A) (A) (A) (A) (A) (A) (A)
                 (A) (A) (A) (A) (A) (A) (A) (A) (A) (A) (A) (A)
                 (A) (A) (A) (A) (A) (A) (A) (A) (A) (A) (A) (A)
                 (A) (A) (A) (A) (A) (A) (A) (A) (A) (A) (A) (A)
                 (A) (A) (A) (A) (A) (A) (A) (A) (A) (A) (A) (A)
                 (A) (A) (A) (A) (A) (A) (A) (A) (A) (A) (A) (A)
                 (A) (A) (A) (A) (A) (A) (A) (A) (A) (A) (A) (A)
                 (A) (A) (A) (A) (A) (A) (A) (A) (A) (A) (A) (A)
                 (A) (A) (A) (A) (A) (A) (A) (A) (A) (A) (A) (A)
                 (A) (A) (A) (A) (A) (A) (A) (A) (A) (A) (A) (A)
                 (A) (A) (A) (A) (A) (A) (A) (A) (A) (A) (A) (A)
                 (A) (A) (A) (A) (A) (A) (A) (A) (A) (A) (A) (A)
                 (A) (A) (A) (A) (A) (A) (A) (A) (A) (A) (A) (A)
                 (A) (A) (A) (A) (A) (A) (A) (A) (A) (A) (A) (A)
                 (A) (A) (A) (A) (A) (A) (A) (A) (A) (A) (A) (A)
                 (A) (A) (A) (A) (A) (A) (A) (A) (A) (A) (A) (A)
                 (A) (A) (A) (A) (A) (A) (A) (A) (A) (A) (A) (A)
                 (A) (A) (A) (A) (A) (A) (A) (A) (A) (A) (A) (A)
                 (A) (A) (A) (A) (A) (A) (A) (A) (A) (A) (A) (A)
                 (A) (A) (A) (A) (A) (A) (A) (A) (A) (A) (A) (A)
                 (A) (A) (A) (A) (A) (A) (A) (A) (A) (A) (A) (A)
                 (A) (A) (A) (A) (A) (A) (A) (A) (A) (A) (A) (A)
                 (A) (A) (A) (A) (A) (A) (A) (A) (A) (A) (A) (A)
                 (A) (A) (A) (A) (A) (A) (A) (A) (A) (A) (A) (A)
                 (A) (A) (A) (A) (A) (A) (A) (A) (A) (A) (A) (A)
                 (A) (A) (A) (A) (A) (A) (A) (A) (A) (A) (A) (A)
                 (A) (A) (A) (A) (A) (A) (A) (A) (A) (A) (A) (A)
                 (A) (A) (A) (A) (A) (A) (A) (A) (A) (A) (A) (A)
                 (A) (A) (A) (A) (A) (A) (A) (A) (A) (A) (A) (A)
                 (A) (A) (A) (A) (A) (A) (A) (A) (A) (A) (A) (A)
                 (A) (A) (A) (A) (A) (A) (A) (A) (A) (A) (A) (A)
                 (A) (A) (A) (A) (A) (A) (A) (A) (A) (A) (A) (A)
                 (A) (A) (A) (A) (A) (A) (A) (A) (A) (A) (A) (A)
                 (A) (A) (A) (A) (A) (A) (A) (A) (A) (A) (A) (A)
                 (A) (A) (A) (A) (A) (A) (A) (A) (A) (A) (A) (A)
                 (A) (A) (A) (A) (A) (A) (A) (A) (A) (A) (A) (A)
                 (A) (A) (A) (A) (A) (A) (A) (A) (A) (A) (A) (A)
                 (A) (A) (A) (A) (A) (A) (A) (A) (A) (A) (A) (A)
                 (A) (A) (A) (A) (A) (A) (A) (A) (A) (A) (A) (A)
                 (A) (A) (A) (A) (A) (A) (A) (A) (A) (A) (A) (A)
                 (A) (A) (A) (A) (A) (A) (A) (A) (A) (A) (A) (A)
                 (A) (A) (A) (A) (A) (A) (A) (A) (A) (A) (A) (A)
                 (A) (A) (A) (A) (A) (A) (A) (A) (A) (A) (A) (A)
                 (A) (A) (A) (A) (A) (A) (A) (A) (A) (A) (A) (A)
                 (A) (A) (A) (A) (A) (A) (A) (A) (A) (A) (A) (A)
                 (A) (A) (A) (A) (A) (A) (A) (A) (A) (A) (A) (A)
                 (A) (A) (A) (A) (A) (A) (A) (A) (A) (A) (A) (A)
                 (A) (A) (A) (A) (A) (A) (A) (A) (A) (A) (A) (A)
                 (A) (A) (A) (A) (A) (A) (A) (A) (A) (A) (A) (A)
                 (A) (A) (A) (A) (A) (A) (A) (A) (A) (A) (A) (A)
                 (A) (A) (A) (A) (A)
    40 initial guesses have been made.
 Convergence on wavefunction:    0.001000000000000
 Iteration     1 Dimension    40 NMult     0 NNew     40
 CISAX will form    40 AO SS matrices at one time.
 New state      2 was old state      3
 New state      3 was old state      2
 New state      6 was old state      9
 New state      8 was old state     10
 New state      9 was old state      6
 New state     10 was old state      8
 Iteration     2 Dimension    60 NMult    40 NNew     20
 New state      5 was old state      9
 New state      6 was old state      5
 New state      7 was old state      6
 New state      8 was old state      7
 New state      9 was old state      8
 Iteration     3 Dimension    80 NMult    60 NNew     20
 No map to state     10
 Iteration     4 Dimension    98 NMult    80 NNew     18
 New state      9 was old state     10
 New state     10 was old state      9
 Iteration     5 Dimension   112 NMult    98 NNew     14
 Iteration     6 Dimension   120 NMult   112 NNew      8
 Iteration     7 Dimension   122 NMult   120 NNew      2
 ***********************************************************************
 Excited states from <AA,BB:AA,BB> singles matrix:
 ***********************************************************************
 
 Ground to excited state transition densities written to RWF  633
 Ground to excited state transition electric dipole moments (Au):
       state          X           Y           Z        Dip. S.      Osc.
         1        -0.1686      0.0087      0.0692      0.0333      0.0017
         2        -0.0433     -0.0308     -0.5689      0.3265      0.0190
         3        -0.1173      0.3997      3.8418     14.9332      0.9558
         4        -3.1035     -1.2669     -0.1083     11.2482      0.8363
         5         0.4767      0.7122     -0.1393      0.7539      0.0568
         6        -0.1129      0.0436      0.1399      0.0342      0.0027
         7         0.4879      0.4822      0.0008      0.4706      0.0388
         8         0.0158      0.0237      0.0271      0.0015      0.0001
         9         1.3926      0.8911     -0.1335      2.7511      0.2331
        10        -0.0424     -0.0099      0.0176      0.0022      0.0002
 Ground to excited state transition velocity dipole moments (Au):
       state          X           Y           Z        Dip. S.      Osc.
         1         0.0130     -0.0005     -0.0045      0.0002      0.0016
         2         0.0037      0.0028      0.0501      0.0025      0.0193
         3         0.0109     -0.0364     -0.3558      0.1280      0.8890
         4         0.3376      0.1425      0.0103      0.1344      0.8033
         5        -0.0599     -0.0687      0.0135      0.0085      0.0500
         6         0.0136     -0.0049     -0.0124      0.0004      0.0020
         7        -0.0604     -0.0546     -0.0007      0.0066      0.0357
         8        -0.0019     -0.0029     -0.0024      0.0000      0.0001
         9        -0.1701     -0.1117      0.0162      0.0417      0.2185
        10         0.0052      0.0012     -0.0017      0.0000      0.0002
 Ground to excited state transition magnetic dipole moments (Au):
       state          X           Y           Z
         1         0.0317     -0.0081     -0.0456
         2        -0.1252     -0.2217     -0.0384
         3         0.3896      1.7213     -0.0772
         4         0.1311      0.0560     -1.6110
         5         0.0183     -0.1643      0.1547
         6        -0.0302      0.0214     -0.0770
         7         0.0360      0.0199     -0.5503
         8        -0.0036     -0.0330     -0.0174
         9         0.0581     -0.0857     -1.1300
        10        -0.0008     -0.0142      0.0103
 Ground to excited state transition velocity quadrupole moments (Au):
       state          XX          YY          ZZ          XY          XZ          YZ
         1        -0.0734      0.0227      0.0174     -0.0206     -0.0386      0.0294
         2        -0.0899     -0.0617      0.1090      0.0044      0.3730     -0.2761
         3         0.2030      0.3757     -0.5934     -0.3910     -2.7441      2.0557
         4        -2.1737      0.8295      0.3825     -0.1701     -0.0646     -0.1890
         5         0.4822     -0.1170      1.2318     -0.3367      0.0845      0.0852
         6        -0.0485      0.0165     -0.0033     -0.0617     -0.1181      0.0932
         7        -0.9670     -0.7091      0.0780     -1.2201      0.0365      0.0821
         8        -0.0492     -0.0163      0.0065     -0.0479     -0.0006      0.0182
         9        -1.8175     -1.6616      0.3069     -2.4292      0.2335      0.0954
        10         0.0143      0.0383      0.0039      0.0353     -0.0067      0.0062
 <0|del|b> * <b|rxdel|0> + <0|del|b> * <b|delr+rdel|0>
 Rotatory Strengths (R) in cgs (10**-40 erg-esu-cm/Gauss)
       state          XX          YY          ZZ    R(velocity)    E-M Angle
         1         1.2945      4.1530      0.2495      1.8990       36.40
         2       -13.6979    -14.7718      4.0125     -8.1524      103.48
         3        15.6482   -312.7270     69.8757    -75.7343       92.80
         4        -3.7824   -109.0386    338.6882     75.2891       86.56
         5        45.7427      1.3085     29.6823     25.5778       53.96
         6         3.1024      3.1411     -3.6121      0.8771       74.37
         7         5.9205    -21.6407     -0.8535     -5.5246       93.70
         8         0.6979     -0.2797      0.3858      0.2680       90.00
         9       -60.8065    -14.2409    -28.2933    -34.4469       94.60
        10        -0.2463      0.1982     -0.1732     -0.0738       90.00
 1/2[<0|r|b>*<b|rxdel|0> + (<0|rxdel|b>*<b|r|0>)*]
 Rotatory Strengths (R) in cgs (10**-40 erg-esu-cm/Gauss)
       state          XX          YY          ZZ     R(length)
         1         3.7743      0.0499      2.2278      2.0173
         2        -3.8383     -4.8226    -15.4688     -8.0432
         3        32.3268   -486.5081    209.7281    -81.4844
         4       287.7796     50.1246   -123.3569     71.5158
         5        -6.1697     82.7559     15.2370     30.6077
         6        -2.4145     -0.6580      7.6232      1.5169
         7       -12.4308     -6.7858      0.3090     -6.3025
         8         0.0402      0.5522      0.3342      0.3089
         9       -57.2278     53.9855   -106.6984    -36.6469
        10        -0.0253     -0.0998     -0.1281     -0.0844
  1/2[<0|del|b>*<b|r|0> + (<0|r|b>*<b|del|0>)*] (Au)
       state          X           Y           Z        Dip. S.   Osc.(frdel)
         1        -0.0022      0.0000     -0.0003      0.0025      0.0017
         2        -0.0002     -0.0001     -0.0285      0.0288      0.0192
         3        -0.0013     -0.0145     -1.3669      1.3827      0.9218
         4        -1.0477     -0.1805     -0.0011      1.2293      0.8195
         5        -0.0286     -0.0489     -0.0019      0.0794      0.0529
         6        -0.0015     -0.0002     -0.0017      0.0035      0.0023
         7        -0.0294     -0.0263      0.0000      0.0558      0.0372
         8         0.0000     -0.0001     -0.0001      0.0002      0.0001
         9        -0.2369     -0.0995     -0.0022      0.3385      0.2257
        10        -0.0002      0.0000      0.0000      0.0003      0.0002

 Excitation energies and oscillator strengths:
 
 Excited State   1:      Singlet-A      2.0934 eV  592.27 nm  f=0.0017  <S**2>=0.000
     233 -> 236       -0.13883
     234 -> 236       -0.12933
     235 -> 236        0.67827
 This state for optimization and/or second-order correction.
 Total Energy, E(TD-HF/TD-KS) =  -2781.14980774    
 Copying the excited state density for this state as the 1-particle RhoCI density.
 
 Excited State   2:      Singlet-A      2.3772 eV  521.56 nm  f=0.0190  <S**2>=0.000
     233 -> 236        0.44503
     234 -> 236        0.51112
     235 -> 236        0.19195
 
 Excited State   3:      Singlet-A      2.6125 eV  474.58 nm  f=0.9558  <S**2>=0.000
     233 -> 236        0.52731
     234 -> 236       -0.46718
 
 Excited State   4:      Singlet-A      3.0346 eV  408.56 nm  f=0.8363  <S**2>=0.000
     231 -> 236        0.12460
     235 -> 237        0.68145
 
 Excited State   5:      Singlet-A      3.0775 eV  402.87 nm  f=0.0568  <S**2>=0.000
     224 -> 236       -0.17439
     231 -> 236        0.50927
     232 -> 236        0.41882
     235 -> 237       -0.15232
 
 Excited State   6:      Singlet-A      3.1988 eV  387.59 nm  f=0.0027  <S**2>=0.000
     228 -> 236        0.18244
     230 -> 236        0.19088
     231 -> 236       -0.40991
     232 -> 236        0.50402
 
 Excited State   7:      Singlet-A      3.3660 eV  368.34 nm  f=0.0388  <S**2>=0.000
     233 -> 237       -0.17588
     234 -> 237        0.67815
 
 Excited State   8:      Singlet-A      3.4336 eV  361.09 nm  f=0.0001  <S**2>=0.000
     228 -> 236        0.38896
     229 -> 236       -0.15034
     230 -> 236        0.50460
     231 -> 236        0.16198
     232 -> 236       -0.19632
 
 Excited State   9:      Singlet-A      3.4580 eV  358.55 nm  f=0.2331  <S**2>=0.000
     233 -> 237        0.67526
     234 -> 237        0.17096
 
 Excited State  10:      Singlet-A      3.4726 eV  357.03 nm  f=0.0002  <S**2>=0.000
     228 -> 236        0.46037
     229 -> 236       -0.29249
     230 -> 236       -0.43866
 SavETr:  write IOETrn=   770 NScale= 10 NData=  16 NLR=1 NState=   10 LETran=     190.

 **********************************************************************

            Population analysis using the SCF density.

 **********************************************************************

 Orbital symmetries:
       Occupied  (A) (A) (A) (A) (A) (A) (A) (A) (A) (A) (A) (A)
                 (A) (A) (A) (A) (A) (A) (A) (A) (A) (A) (A) (A)
                 (A) (A) (A) (A) (A) (A) (A) (A) (A) (A) (A) (A)
                 (A) (A) (A) (A) (A) (A) (A) (A) (A) (A) (A) (A)
                 (A) (A) (A) (A) (A) (A) (A) (A) (A) (A) (A) (A)
                 (A) (A) (A) (A) (A) (A) (A) (A) (A) (A) (A) (A)
                 (A) (A) (A) (A) (A) (A) (A) (A) (A) (A) (A) (A)
                 (A) (A) (A) (A) (A) (A) (A) (A) (A) (A) (A) (A)
                 (A) (A) (A) (A) (A) (A) (A) (A) (A) (A) (A) (A)
                 (A) (A) (A) (A) (A) (A) (A) (A) (A) (A) (A) (A)
                 (A) (A) (A) (A) (A) (A) (A) (A) (A) (A) (A) (A)
                 (A) (A) (A) (A) (A) (A) (A) (A) (A) (A) (A) (A)
                 (A) (A) (A) (A) (A) (A) (A) (A) (A) (A) (A) (A)
                 (A) (A) (A) (A) (A) (A) (A) (A) (A) (A) (A) (A)
                 (A) (A) (A) (A) (A) (A) (A) (A) (A) (A) (A) (A)
                 (A) (A) (A) (A) (A) (A) (A) (A) (A) (A) (A) (A)
                 (A) (A) (A) (A) (A) (A) (A) (A) (A) (A) (A) (A)
                 (A) (A) (A) (A) (A) (A) (A) (A) (A) (A) (A) (A)
                 (A) (A) (A) (A) (A) (A) (A) (A) (A) (A) (A) (A)
                 (A) (A) (A) (A) (A) (A) (A)
       Virtual   (A) (A) (A) (A) (A) (A) (A) (A) (A) (A) (A) (A)
                 (A) (A) (A) (A) (A) (A) (A) (A) (A) (A) (A) (A)
                 (A) (A) (A) (A) (A) (A) (A) (A) (A) (A) (A) (A)
                 (A) (A) (A) (A) (A) (A) (A) (A) (A) (A) (A) (A)
                 (A) (A) (A) (A) (A) (A) (A) (A) (A) (A) (A) (A)
                 (A) (A) (A) (A) (A) (A) (A) (A) (A) (A) (A) (A)
                 (A) (A) (A) (A) (A) (A) (A) (A) (A) (A) (A) (A)
                 (A) (A) (A) (A) (A) (A) (A) (A) (A) (A) (A) (A)
                 (A) (A) (A) (A) (A) (A) (A) (A) (A) (A) (A) (A)
                 (A) (A) (A) (A) (A) (A) (A) (A) (A) (A) (A) (A)
                 (A) (A) (A) (A) (A) (A) (A) (A) (A) (A) (A) (A)
                 (A) (A) (A) (A) (A) (A) (A) (A) (A) (A) (A) (A)
                 (A) (A) (A) (A) (A) (A) (A) (A) (A) (A) (A) (A)
                 (A) (A) (A) (A) (A) (A) (A) (A) (A) (A) (A) (A)
                 (A) (A) (A) (A) (A) (A) (A) (A) (A) (A) (A) (A)
                 (A) (A) (A) (A) (A) (A) (A) (A) (A) (A) (A) (A)
                 (A) (A) (A) (A) (A) (A) (A) (A) (A) (A) (A) (A)
                 (A) (A) (A) (A) (A) (A) (A) (A) (A) (A) (A) (A)
                 (A) (A) (A) (A) (A) (A) (A) (A) (A) (A) (A) (A)
                 (A) (A) (A) (A) (A) (A) (A) (A) (A) (A) (A) (A)
                 (A) (A) (A) (A) (A) (A) (A) (A) (A) (A) (A) (A)
                 (A) (A) (A) (A) (A) (A) (A) (A) (A) (A) (A) (A)
                 (A) (A) (A) (A) (A) (A) (A) (A) (A) (A) (A) (A)
                 (A) (A) (A) (A) (A) (A) (A) (A) (A) (A) (A) (A)
                 (A) (A) (A) (A) (A) (A) (A) (A) (A) (A) (A) (A)
                 (A) (A) (A) (A) (A) (A) (A) (A) (A) (A) (A) (A)
                 (A) (A) (A) (A) (A) (A) (A) (A) (A) (A) (A) (A)
                 (A) (A) (A) (A) (A) (A) (A) (A) (A) (A) (A) (A)
                 (A) (A) (A) (A) (A) (A) (A) (A) (A) (A) (A) (A)
                 (A) (A) (A) (A) (A) (A) (A) (A) (A) (A) (A) (A)
                 (A) (A) (A) (A) (A) (A) (A) (A) (A) (A) (A) (A)
                 (A) (A) (A) (A) (A) (A) (A) (A) (A) (A) (A) (A)
                 (A) (A) (A) (A) (A) (A) (A) (A) (A) (A) (A) (A)
                 (A) (A) (A) (A) (A) (A) (A) (A) (A) (A) (A) (A)
                 (A) (A) (A) (A) (A) (A) (A) (A) (A) (A) (A) (A)
                 (A) (A) (A) (A) (A) (A) (A) (A) (A) (A) (A) (A)
                 (A) (A) (A) (A) (A) (A) (A) (A) (A) (A) (A) (A)
                 (A) (A) (A) (A) (A) (A) (A) (A) (A) (A) (A) (A)
                 (A) (A) (A) (A) (A) (A) (A) (A) (A) (A) (A) (A)
                 (A) (A) (A) (A) (A) (A) (A) (A) (A) (A) (A) (A)
                 (A) (A) (A) (A) (A) (A) (A) (A) (A) (A) (A) (A)
                 (A) (A) (A) (A) (A) (A) (A) (A) (A) (A) (A) (A)
                 (A) (A) (A) (A) (A) (A) (A) (A) (A) (A) (A) (A)
                 (A) (A) (A) (A) (A) (A) (A) (A) (A) (A) (A) (A)
                 (A) (A) (A) (A) (A) (A) (A) (A) (A) (A) (A) (A)
                 (A) (A) (A) (A) (A) (A) (A) (A) (A) (A) (A) (A)
                 (A) (A) (A) (A) (A) (A) (A) (A) (A) (A) (A) (A)
                 (A) (A) (A) (A) (A) (A) (A) (A) (A) (A) (A) (A)
                 (A) (A) (A) (A) (A) (A) (A) (A) (A) (A) (A) (A)
                 (A) (A) (A) (A) (A) (A) (A) (A) (A) (A) (A) (A)
                 (A) (A) (A) (A) (A) (A) (A) (A) (A) (A) (A) (A)
                 (A) (A) (A) (A) (A) (A) (A) (A) (A) (A) (A) (A)
                 (A) (A) (A) (A) (A) (A) (A) (A) (A) (A) (A) (A)
                 (A) (A) (A) (A) (A) (A) (A) (A) (A) (A) (A) (A)
                 (A) (A) (A) (A) (A) (A) (A) (A) (A) (A) (A) (A)
                 (A) (A) (A) (A) (A) (A) (A) (A) (A) (A) (A) (A)
                 (A) (A) (A) (A) (A) (A) (A) (A) (A) (A) (A) (A)
                 (A) (A) (A) (A) (A) (A) (A) (A) (A) (A) (A) (A)
                 (A) (A) (A) (A) (A) (A) (A) (A) (A) (A) (A) (A)
                 (A) (A) (A) (A) (A) (A) (A) (A) (A) (A) (A) (A)
                 (A) (A) (A) (A) (A) (A) (A) (A) (A) (A) (A) (A)
                 (A) (A) (A) (A) (A) (A) (A) (A) (A) (A) (A) (A)
                 (A) (A) (A) (A) (A) (A) (A) (A) (A) (A) (A) (A)
                 (A) (A) (A) (A) (A) (A) (A) (A) (A) (A) (A) (A)
                 (A) (A) (A) (A) (A) (A) (A) (A) (A) (A) (A) (A)
                 (A) (A) (A) (A) (A) (A) (A) (A) (A) (A) (A) (A)
                 (A) (A) (A) (A) (A) (A) (A) (A) (A) (A) (A) (A)
                 (A) (A) (A) (A) (A) (A) (A) (A) (A) (A) (A) (A)
                 (A) (A) (A) (A) (A) (A) (A) (A) (A) (A) (A) (A)
                 (A) (A) (A) (A) (A) (A) (A) (A) (A) (A) (A) (A)
                 (A) (A) (A) (A) (A) (A) (A) (A) (A) (A) (A) (A)
                 (A) (A) (A) (A) (A) (A) (A) (A) (A) (A) (A) (A)
                 (A) (A) (A) (A) (A) (A) (A) (A) (A) (A) (A) (A)
                 (A) (A) (A) (A) (A) (A) (A) (A) (A) (A) (A) (A)
                 (A) (A) (A) (A) (A)
 The electronic state is 1-A.
 Alpha  occ. eigenvalues --  -19.25643 -19.25115 -14.40479 -14.39699 -14.39594
 Alpha  occ. eigenvalues --  -14.37717 -14.36399 -10.33951 -10.30211 -10.29839
 Alpha  occ. eigenvalues --  -10.29769 -10.27909 -10.27724 -10.26563 -10.25716
 Alpha  occ. eigenvalues --  -10.24345 -10.24289 -10.24239 -10.24196 -10.23934
 Alpha  occ. eigenvalues --  -10.23923 -10.23467 -10.23442 -10.22955 -10.22899
 Alpha  occ. eigenvalues --  -10.22850 -10.22154 -10.22114 -10.22048 -10.21912
 Alpha  occ. eigenvalues --  -10.21638 -10.21606 -10.21522 -10.21495 -10.21168
 Alpha  occ. eigenvalues --  -10.21152 -10.21082 -10.20615 -10.20553 -10.20524
 Alpha  occ. eigenvalues --  -10.20464 -10.20439 -10.20422 -10.20412 -10.20412
 Alpha  occ. eigenvalues --  -10.20343 -10.20141 -10.20132 -10.19879 -10.19785
 Alpha  occ. eigenvalues --  -10.19771 -10.19708 -10.19685 -10.19613 -10.19609
 Alpha  occ. eigenvalues --  -10.19609 -10.19564 -10.19556 -10.19514 -10.19505
 Alpha  occ. eigenvalues --  -10.19505 -10.19473 -10.19470 -10.19460 -10.19445
 Alpha  occ. eigenvalues --  -10.19442 -10.19415 -10.19341  -1.17907  -1.14353
 Alpha  occ. eigenvalues --   -0.99603  -0.99076  -0.98685  -0.98473  -0.91469
 Alpha  occ. eigenvalues --   -0.89262  -0.89001  -0.88351  -0.87196  -0.86586
 Alpha  occ. eigenvalues --   -0.86003  -0.85502  -0.84144  -0.83927  -0.82015
 Alpha  occ. eigenvalues --   -0.81110  -0.79680  -0.79515  -0.79417  -0.78722
 Alpha  occ. eigenvalues --   -0.78405  -0.77304  -0.76705  -0.76123  -0.76016
 Alpha  occ. eigenvalues --   -0.75844  -0.75608  -0.75214  -0.75035  -0.74827
 Alpha  occ. eigenvalues --   -0.74646  -0.74124  -0.73928  -0.71138  -0.69997
 Alpha  occ. eigenvalues --   -0.68991  -0.68696  -0.67216  -0.66914  -0.66433
 Alpha  occ. eigenvalues --   -0.65401  -0.64772  -0.64180  -0.63625  -0.62984
 Alpha  occ. eigenvalues --   -0.62693  -0.62089  -0.61843  -0.61643  -0.61165
 Alpha  occ. eigenvalues --   -0.60827  -0.60654  -0.60126  -0.59960  -0.59297
 Alpha  occ. eigenvalues --   -0.58481  -0.57355  -0.57071  -0.56540  -0.55477
 Alpha  occ. eigenvalues --   -0.55341  -0.54788  -0.53766  -0.53475  -0.53005
 Alpha  occ. eigenvalues --   -0.52931  -0.52095  -0.52046  -0.51994  -0.51792
 Alpha  occ. eigenvalues --   -0.50863  -0.50759  -0.50203  -0.49923  -0.49320
 Alpha  occ. eigenvalues --   -0.48993  -0.48694  -0.48450  -0.47573  -0.47511
 Alpha  occ. eigenvalues --   -0.47272  -0.47089  -0.46439  -0.46332  -0.46184
 Alpha  occ. eigenvalues --   -0.46074  -0.45963  -0.45612  -0.45249  -0.45164
 Alpha  occ. eigenvalues --   -0.45126  -0.45056  -0.44961  -0.44879  -0.44686
 Alpha  occ. eigenvalues --   -0.44456  -0.44281  -0.44049  -0.43845  -0.43271
 Alpha  occ. eigenvalues --   -0.43184  -0.43140  -0.42727  -0.42514  -0.42423
 Alpha  occ. eigenvalues --   -0.42339  -0.41981  -0.41948  -0.41451  -0.41441
 Alpha  occ. eigenvalues --   -0.40741  -0.40394  -0.40142  -0.39970  -0.39837
 Alpha  occ. eigenvalues --   -0.39721  -0.39652  -0.39238  -0.39047  -0.38762
 Alpha  occ. eigenvalues --   -0.38227  -0.37998  -0.37889  -0.37732  -0.37514
 Alpha  occ. eigenvalues --   -0.37312  -0.37269  -0.36883  -0.36731  -0.36640
 Alpha  occ. eigenvalues --   -0.36490  -0.36408  -0.36087  -0.35981  -0.35826
 Alpha  occ. eigenvalues --   -0.35644  -0.35626  -0.35400  -0.35342  -0.35097
 Alpha  occ. eigenvalues --   -0.34760  -0.34737  -0.34262  -0.33407  -0.32994
 Alpha  occ. eigenvalues --   -0.32195  -0.31462  -0.29683  -0.29616  -0.29475
 Alpha  occ. eigenvalues --   -0.28179  -0.27819  -0.27013  -0.26968  -0.26655
 Alpha  occ. eigenvalues --   -0.26576  -0.26276  -0.25627  -0.25532  -0.25210
 Alpha  occ. eigenvalues --   -0.24692  -0.24660  -0.22033  -0.21787  -0.20550
 Alpha virt. eigenvalues --   -0.11564  -0.07781  -0.05407  -0.04113  -0.03221
 Alpha virt. eigenvalues --   -0.02327  -0.02286  -0.02270  -0.01985  -0.01644
 Alpha virt. eigenvalues --   -0.01543  -0.01056  -0.00680  -0.00422   0.00095
 Alpha virt. eigenvalues --    0.00808   0.03099   0.03577   0.04828   0.06267
 Alpha virt. eigenvalues --    0.06324   0.06594   0.06971   0.07874   0.08395
 Alpha virt. eigenvalues --    0.08749   0.09145   0.09405   0.09521   0.09725
 Alpha virt. eigenvalues --    0.09874   0.10120   0.10300   0.10389   0.11155
 Alpha virt. eigenvalues --    0.11512   0.11577   0.11957   0.12000   0.12233
 Alpha virt. eigenvalues --    0.12498   0.12712   0.12982   0.13225   0.13760
 Alpha virt. eigenvalues --    0.13813   0.13934   0.14267   0.14332   0.14641
 Alpha virt. eigenvalues --    0.14716   0.14779   0.14885   0.15018   0.15153
 Alpha virt. eigenvalues --    0.15176   0.15279   0.15369   0.15620   0.15747
 Alpha virt. eigenvalues --    0.15752   0.15914   0.15991   0.16208   0.16241
 Alpha virt. eigenvalues --    0.16386   0.16475   0.16682   0.16978   0.17297
 Alpha virt. eigenvalues --    0.17460   0.17651   0.17720   0.17794   0.18142
 Alpha virt. eigenvalues --    0.18261   0.18411   0.18491   0.18500   0.18652
 Alpha virt. eigenvalues --    0.18756   0.19204   0.19270   0.19672   0.20115
 Alpha virt. eigenvalues --    0.20218   0.21075   0.21248   0.21483   0.22313
 Alpha virt. eigenvalues --    0.22333   0.22625   0.22775   0.23529   0.23642
 Alpha virt. eigenvalues --    0.24181   0.24351   0.24503   0.24711   0.25395
 Alpha virt. eigenvalues --    0.25694   0.25860   0.26202   0.26470   0.26595
 Alpha virt. eigenvalues --    0.27101   0.27608   0.28344   0.28506   0.29092
 Alpha virt. eigenvalues --    0.29264   0.29697   0.29929   0.29975   0.30075
 Alpha virt. eigenvalues --    0.30323   0.30365   0.30611   0.31014   0.31474
 Alpha virt. eigenvalues --    0.31697   0.31731   0.32364   0.32447   0.33243
 Alpha virt. eigenvalues --    0.33489   0.33575   0.33946   0.34751   0.35086
 Alpha virt. eigenvalues --    0.35176   0.35686   0.36014   0.37294   0.37624
 Alpha virt. eigenvalues --    0.37898   0.38415   0.39931   0.40747   0.40862
 Alpha virt. eigenvalues --    0.41096   0.42431   0.43247   0.44376   0.44953
 Alpha virt. eigenvalues --    0.45193   0.45460   0.45689   0.45884   0.45997
 Alpha virt. eigenvalues --    0.46805   0.46900   0.47207   0.47272   0.47327
 Alpha virt. eigenvalues --    0.47674   0.47887   0.48160   0.48509   0.48939
 Alpha virt. eigenvalues --    0.49071   0.49586   0.49678   0.49965   0.50512
 Alpha virt. eigenvalues --    0.50782   0.50885   0.51051   0.51355   0.51435
 Alpha virt. eigenvalues --    0.51602   0.51821   0.52209   0.52211   0.52613
 Alpha virt. eigenvalues --    0.52692   0.52825   0.53145   0.53200   0.53358
 Alpha virt. eigenvalues --    0.53651   0.53769   0.53840   0.54018   0.54199
 Alpha virt. eigenvalues --    0.54327   0.54561   0.54712   0.55149   0.55229
 Alpha virt. eigenvalues --    0.55380   0.55442   0.55627   0.55753   0.55810
 Alpha virt. eigenvalues --    0.55856   0.56102   0.56560   0.56605   0.56693
 Alpha virt. eigenvalues --    0.56908   0.57232   0.57289   0.57513   0.57620
 Alpha virt. eigenvalues --    0.58016   0.58115   0.58206   0.58310   0.58358
 Alpha virt. eigenvalues --    0.58517   0.58730   0.58766   0.58854   0.58943
 Alpha virt. eigenvalues --    0.58975   0.59049   0.59134   0.59435   0.59827
 Alpha virt. eigenvalues --    0.59919   0.60062   0.60138   0.60339   0.60461
 Alpha virt. eigenvalues --    0.60529   0.60624   0.60747   0.60800   0.60983
 Alpha virt. eigenvalues --    0.61112   0.61259   0.61361   0.61553   0.61918
 Alpha virt. eigenvalues --    0.62065   0.62593   0.62769   0.62854   0.63029
 Alpha virt. eigenvalues --    0.63314   0.63732   0.63817   0.63933   0.64179
 Alpha virt. eigenvalues --    0.64497   0.64712   0.65309   0.65537   0.65550
 Alpha virt. eigenvalues --    0.65977   0.66348   0.66806   0.67021   0.67095
 Alpha virt. eigenvalues --    0.67348   0.67579   0.67795   0.67963   0.68113
 Alpha virt. eigenvalues --    0.68239   0.68937   0.69250   0.69388   0.69680
 Alpha virt. eigenvalues --    0.70201   0.71471   0.71789   0.72494   0.72777
 Alpha virt. eigenvalues --    0.73014   0.73358   0.74188   0.74646   0.74896
 Alpha virt. eigenvalues --    0.75245   0.75454   0.75975   0.76282   0.76336
 Alpha virt. eigenvalues --    0.76726   0.77696   0.77807   0.78306   0.78968
 Alpha virt. eigenvalues --    0.79246   0.79797   0.79925   0.80449   0.80929
 Alpha virt. eigenvalues --    0.81288   0.81356   0.81621   0.81913   0.82000
 Alpha virt. eigenvalues --    0.82395   0.82592   0.82901   0.82990   0.83122
 Alpha virt. eigenvalues --    0.83406   0.83551   0.83608   0.83824   0.83927
 Alpha virt. eigenvalues --    0.83955   0.84089   0.84256   0.84352   0.84552
 Alpha virt. eigenvalues --    0.84788   0.85113   0.85206   0.85295   0.85452
 Alpha virt. eigenvalues --    0.85634   0.86132   0.86287   0.86557   0.86663
 Alpha virt. eigenvalues --    0.86952   0.87134   0.87416   0.87435   0.87628
 Alpha virt. eigenvalues --    0.88042   0.88220   0.88374   0.88547   0.88710
 Alpha virt. eigenvalues --    0.89012   0.89233   0.89404   0.89470   0.89846
 Alpha virt. eigenvalues --    0.90037   0.90093   0.90279   0.90577   0.91027
 Alpha virt. eigenvalues --    0.91470   0.91484   0.91643   0.91797   0.92402
 Alpha virt. eigenvalues --    0.92566   0.92807   0.93127   0.93437   0.93602
 Alpha virt. eigenvalues --    0.94216   0.94405   0.94538   0.94632   0.94931
 Alpha virt. eigenvalues --    0.95074   0.95401   0.95768   0.96078   0.96412
 Alpha virt. eigenvalues --    0.96694   0.96896   0.97128   0.97510   0.98060
 Alpha virt. eigenvalues --    0.98277   0.98988   0.99240   0.99436   0.99576
 Alpha virt. eigenvalues --    1.00184   1.00341   1.00536   1.00939   1.01158
 Alpha virt. eigenvalues --    1.01676   1.01880   1.02401   1.02637   1.02687
 Alpha virt. eigenvalues --    1.03225   1.03768   1.04072   1.04319   1.04579
 Alpha virt. eigenvalues --    1.05352   1.05449   1.06059   1.06789   1.06878
 Alpha virt. eigenvalues --    1.07369   1.07475   1.08232   1.08463   1.08642
 Alpha virt. eigenvalues --    1.09323   1.09515   1.09787   1.10469   1.10925
 Alpha virt. eigenvalues --    1.11073   1.11778   1.12056   1.12452   1.13104
 Alpha virt. eigenvalues --    1.14012   1.14041   1.14589   1.14740   1.14974
 Alpha virt. eigenvalues --    1.15005   1.15105   1.15467   1.15931   1.16218
 Alpha virt. eigenvalues --    1.16797   1.17397   1.17547   1.17725   1.17783
 Alpha virt. eigenvalues --    1.18568   1.19045   1.19378   1.19625   1.20034
 Alpha virt. eigenvalues --    1.20335   1.20790   1.21179   1.21561   1.22163
 Alpha virt. eigenvalues --    1.22714   1.23271   1.23453   1.24210   1.24975
 Alpha virt. eigenvalues --    1.25674   1.25804   1.26278   1.26399   1.27338
 Alpha virt. eigenvalues --    1.28003   1.29385   1.29869   1.30096   1.30711
 Alpha virt. eigenvalues --    1.30933   1.31609   1.32081   1.32448   1.32940
 Alpha virt. eigenvalues --    1.33338   1.33527   1.34086   1.34568   1.34757
 Alpha virt. eigenvalues --    1.35119   1.35248   1.36161   1.36377   1.36791
 Alpha virt. eigenvalues --    1.37357   1.38102   1.38607   1.39364   1.39991
 Alpha virt. eigenvalues --    1.40327   1.41224   1.41442   1.42034   1.42262
 Alpha virt. eigenvalues --    1.42387   1.42636   1.42763   1.43028   1.43240
 Alpha virt. eigenvalues --    1.43578   1.43909   1.44499   1.44526   1.45187
 Alpha virt. eigenvalues --    1.45312   1.45555   1.45833   1.46034   1.46328
 Alpha virt. eigenvalues --    1.46491   1.46567   1.47077   1.47144   1.47400
 Alpha virt. eigenvalues --    1.47601   1.47901   1.48042   1.48284   1.48766
 Alpha virt. eigenvalues --    1.49216   1.49580   1.49895   1.50104   1.50280
 Alpha virt. eigenvalues --    1.50647   1.50731   1.50900   1.50972   1.51038
 Alpha virt. eigenvalues --    1.51239   1.52970   1.53392   1.54379   1.54769
 Alpha virt. eigenvalues --    1.55141   1.55559   1.56100   1.56874   1.59673
 Alpha virt. eigenvalues --    1.60132   1.60928   1.61428   1.62967   1.63575
 Alpha virt. eigenvalues --    1.64536   1.64924   1.66214   1.66996   1.67099
 Alpha virt. eigenvalues --    1.68051   1.68411   1.68827   1.69481   1.70418
 Alpha virt. eigenvalues --    1.71914   1.72593   1.73150   1.73250   1.73663
 Alpha virt. eigenvalues --    1.74545   1.74687   1.75554   1.76177   1.77078
 Alpha virt. eigenvalues --    1.77230   1.77430   1.77894   1.78275   1.78653
 Alpha virt. eigenvalues --    1.79595   1.79764   1.80150   1.80585   1.80781
 Alpha virt. eigenvalues --    1.81057   1.81185   1.81365   1.81515   1.81819
 Alpha virt. eigenvalues --    1.82220   1.82439   1.83000   1.83223   1.83670
 Alpha virt. eigenvalues --    1.84759   1.84907   1.85472   1.85846   1.86042
 Alpha virt. eigenvalues --    1.86265   1.86566   1.86780   1.87037   1.87236
 Alpha virt. eigenvalues --    1.87458   1.87767   1.87893   1.88201   1.89024
 Alpha virt. eigenvalues --    1.89405   1.89874   1.90405   1.90595   1.90714
 Alpha virt. eigenvalues --    1.91066   1.91282   1.91407   1.91533   1.92289
 Alpha virt. eigenvalues --    1.92815   1.93084   1.93411   1.93506   1.93942
 Alpha virt. eigenvalues --    1.94224   1.95017   1.95252   1.95591   1.96006
 Alpha virt. eigenvalues --    1.96520   1.96842   1.97182   1.97297   1.97605
 Alpha virt. eigenvalues --    1.97788   1.98087   1.98908   1.99246   1.99749
 Alpha virt. eigenvalues --    2.00067   2.00297   2.00591   2.01327   2.01792
 Alpha virt. eigenvalues --    2.02260   2.02450   2.02944   2.03143   2.03563
 Alpha virt. eigenvalues --    2.04620   2.04917   2.05116   2.05197   2.05737
 Alpha virt. eigenvalues --    2.06073   2.06854   2.06928   2.07556   2.08001
 Alpha virt. eigenvalues --    2.08463   2.08913   2.09483   2.10549   2.11759
 Alpha virt. eigenvalues --    2.12016   2.12372   2.12741   2.13066   2.13227
 Alpha virt. eigenvalues --    2.13447   2.13619   2.14039   2.14269   2.14375
 Alpha virt. eigenvalues --    2.14744   2.14865   2.14927   2.14961   2.15271
 Alpha virt. eigenvalues --    2.15364   2.16109   2.16361   2.16468   2.16643
 Alpha virt. eigenvalues --    2.17103   2.17621   2.18752   2.19264   2.19634
 Alpha virt. eigenvalues --    2.19797   2.20097   2.20182   2.21058   2.21778
 Alpha virt. eigenvalues --    2.22576   2.23049   2.23539   2.23923   2.24321
 Alpha virt. eigenvalues --    2.24698   2.25406   2.25728   2.25989   2.26233
 Alpha virt. eigenvalues --    2.26514   2.27357   2.28122   2.28207   2.28621
 Alpha virt. eigenvalues --    2.28655   2.28933   2.29403   2.29522   2.29601
 Alpha virt. eigenvalues --    2.29796   2.29913   2.30101   2.30468   2.30942
 Alpha virt. eigenvalues --    2.30961   2.31089   2.31451   2.31565   2.31790
 Alpha virt. eigenvalues --    2.32223   2.32305   2.32573   2.33090   2.33283
 Alpha virt. eigenvalues --    2.33710   2.35236   2.35275   2.35701   2.36583
 Alpha virt. eigenvalues --    2.37090   2.38099   2.38463   2.39366   2.39544
 Alpha virt. eigenvalues --    2.40042   2.40424   2.40883   2.41482   2.41544
 Alpha virt. eigenvalues --    2.42184   2.43333   2.45107   2.45965   2.47100
 Alpha virt. eigenvalues --    2.48846   2.49508   2.49926   2.50107   2.50352
 Alpha virt. eigenvalues --    2.50730   2.51981   2.52299   2.53615   2.54457
 Alpha virt. eigenvalues --    2.55048   2.56287   2.56733   2.57129   2.57320
 Alpha virt. eigenvalues --    2.57479   2.58370   2.58428   2.58717   2.59028
 Alpha virt. eigenvalues --    2.59403   2.59505   2.59870   2.60463   2.60620
 Alpha virt. eigenvalues --    2.61199   2.61476   2.61795   2.62256   2.62760
 Alpha virt. eigenvalues --    2.63089   2.63301   2.63491   2.64338   2.64695
 Alpha virt. eigenvalues --    2.64926   2.65201   2.65693   2.66045   2.66650
 Alpha virt. eigenvalues --    2.67180   2.67855   2.68992   2.69360   2.69671
 Alpha virt. eigenvalues --    2.70097   2.70557   2.70981   2.71108   2.71854
 Alpha virt. eigenvalues --    2.71954   2.72750   2.72899   2.73530   2.73730
 Alpha virt. eigenvalues --    2.74637   2.74934   2.75071   2.75361   2.76231
 Alpha virt. eigenvalues --    2.76782   2.77558   2.78126   2.78686   2.79181
 Alpha virt. eigenvalues --    2.80037   2.80220   2.80437   2.81222   2.82638
 Alpha virt. eigenvalues --    2.82882   2.83844   2.84113   2.84953   2.85995
 Alpha virt. eigenvalues --    2.88064   2.89197   2.89238   2.89893   2.91716
 Alpha virt. eigenvalues --    2.92173   2.92486   2.94626   2.96904   2.98435
 Alpha virt. eigenvalues --    2.99548   3.00094   3.00437   3.02179   3.02533
 Alpha virt. eigenvalues --    3.06070   3.08625   3.08961   3.11207   3.12336
 Alpha virt. eigenvalues --    3.16075   3.19330   3.20008   3.21607   3.27153
 Alpha virt. eigenvalues --    3.30008   3.32532   3.36832   3.39770   3.40550
 Alpha virt. eigenvalues --    3.41881   3.43340   3.45757   3.46573   3.50643
 Alpha virt. eigenvalues --    3.82404   4.01069   4.01489   4.06473   4.07149
 Alpha virt. eigenvalues --    4.07277   4.07527   4.07733   4.07845   4.08414
 Alpha virt. eigenvalues --    4.08518   4.08874   4.08940   4.09974   4.10157
 Alpha virt. eigenvalues --    4.11144   4.11981   4.12145   4.12752   4.13998
 Alpha virt. eigenvalues --    4.14110   4.15248   4.15317   4.15948   4.16810
 Alpha virt. eigenvalues --    4.17816   4.18343   4.18554   4.21512   4.22446
 Alpha virt. eigenvalues --    4.24284   4.25383   4.26003   4.27765   4.28364
 Alpha virt. eigenvalues --    4.30329   4.30773   4.31308   4.31391   4.31936
 Alpha virt. eigenvalues --    4.32311   4.33305   4.34231   4.36058   4.37778
 Alpha virt. eigenvalues --    4.38536   4.38811   4.39944   4.42419   4.42710
 Alpha virt. eigenvalues --    4.43354   4.44947   4.47093   4.48380   4.49586
 Alpha virt. eigenvalues --    4.49957   4.51676   4.55243   4.56457   4.68698
 Alpha virt. eigenvalues --    4.69639   4.70120   4.70724   4.70972   4.71283
 Alpha virt. eigenvalues --    4.77038   4.79999   4.90897
          Condensed to atoms (all electrons):
 Mulliken charges:
               1
     1  C   -0.131757
     2  N   -0.492764
     3  C    0.404844
     4  C   -0.184390
     5  C   -0.196259
     6  C    0.137935
     7  C    0.005786
     8  C   -0.047945
     9  C    0.103274
    10  C   -0.206757
    11  C   -0.178762
    12  C    0.101285
    13  C    0.086507
    14  C   -0.189010
    15  C   -0.179997
    16  C    0.080393
    17  C   -0.025556
    18  C   -0.025879
    19  C    0.072720
    20  C   -0.164664
    21  C   -0.146998
    22  C   -0.138798
    23  C   -0.146889
    24  C   -0.173646
    25  H    0.144290
    26  H    0.144582
    27  H    0.144336
    28  H    0.144575
    29  H    0.144184
    30  C    0.068976
    31  C   -0.172671
    32  C   -0.147222
    33  C   -0.139568
    34  C   -0.147500
    35  C   -0.165069
    36  H    0.144278
    37  H    0.142752
    38  H    0.142948
    39  H    0.144784
    40  H    0.145658
    41  C    0.071320
    42  C   -0.174344
    43  C   -0.146754
    44  C   -0.139058
    45  C   -0.146896
    46  C   -0.164545
    47  H    0.145163
    48  H    0.145091
    49  H    0.144286
    50  H    0.143835
    51  H    0.142323
    52  C   -0.171098
    53  C   -0.188867
    54  H    0.148520
    55  H    0.150866
    56  H    0.151693
    57  H    0.150481
    58  C   -0.218668
    59  H    0.169112
    60  H    0.164479
    61  H    0.179901
    62  C    0.520387
    63  O   -0.487067
    64  C    0.805824
    65  N   -0.396383
    66  N   -0.400335
    67  N   -0.795083
    68  H    0.378137
    69  C    0.344385
    70  C   -0.174453
    71  C   -0.153906
    72  C   -0.139392
    73  C   -0.144050
    74  C   -0.198613
    75  H    0.155543
    76  H    0.153063
    77  H    0.147707
    78  H    0.150562
    79  H    0.168745
    80  C    0.138141
    81  C    0.329959
    82  O   -0.542157
    83  C    0.327801
    84  C   -0.278871
    85  H    0.175308
    86  C   -0.280223
    87  C    0.404290
    88  C   -0.181541
    89  C   -0.197388
    90  H    0.177752
    91  H    0.172453
    92  N   -0.477595
    93  C   -0.160047
    94  H    0.177509
    95  H    0.179955
    96  C   -0.455305
    97  H    0.168363
    98  H    0.165333
    99  H    0.166310
   100  C   -0.163925
   101  H    0.180452
   102  H    0.177950
   103  C   -0.454148
   104  H    0.166443
   105  H    0.164251
   106  H    0.168607
   107  H    0.175761
   108  H    0.177984
   109  H    0.172276
   110  C   -0.165002
   111  H    0.178040
   112  H    0.184024
   113  C   -0.453874
   114  H    0.165692
   115  H    0.166604
   116  H    0.165412
   117  H    0.179236
   118  H    0.175892
   119  C   -0.489404
   120  H    0.174900
   121  H    0.174141
   122  H    0.174730
 Sum of Mulliken charges =   1.00000
 Mulliken charges with hydrogens summed into heavy atoms:
               1
     1  C    0.223371
     2  N   -0.492764
     3  C    0.404844
     4  C   -0.012115
     5  C   -0.018275
     6  C    0.137935
     7  C    0.005786
     8  C   -0.047945
     9  C    0.103274
    10  C   -0.026856
    11  C   -0.014283
    12  C    0.101285
    13  C    0.086507
    14  C   -0.038529
    15  C   -0.028304
    16  C    0.080393
    17  C   -0.025556
    18  C   -0.025879
    19  C    0.072720
    20  C   -0.020479
    21  C   -0.002423
    22  C    0.005538
    23  C   -0.002308
    24  C   -0.029356
    30  C    0.068976
    31  C   -0.027014
    32  C   -0.002438
    33  C    0.003380
    34  C   -0.004748
    35  C   -0.020791
    41  C    0.071320
    42  C   -0.032021
    43  C   -0.002919
    44  C    0.005228
    45  C   -0.001806
    46  C   -0.019382
    52  C   -0.020232
    53  C   -0.040347
    58  C   -0.049556
    62  C    0.520387
    63  O   -0.487067
    64  C    0.805824
    65  N   -0.396383
    66  N   -0.400335
    67  N   -0.416946
    69  C    0.344385
    70  C   -0.005708
    71  C   -0.003344
    72  C    0.008315
    73  C    0.009013
    74  C   -0.043070
    80  C    0.138141
    81  C    0.329959
    82  O   -0.542157
    83  C    0.327801
    84  C   -0.103563
    86  C   -0.104461
    87  C    0.404290
    88  C   -0.009088
    89  C   -0.019637
    92  N   -0.477595
    93  C    0.197416
    96  C    0.044700
   100  C    0.194477
   103  C    0.045152
   110  C    0.197061
   113  C    0.043834
   119  C    0.034366
 Electronic spatial extent (au):  <R**2>=          81784.7408
 Charge=              1.0000 electrons
 Dipole moment (field-independent basis, Debye):
    X=             15.1820    Y=             -6.8174    Z=              0.9154  Tot=             16.6676
 Quadrupole moment (field-independent basis, Debye-Ang):
   XX=           -277.1723   YY=           -287.8630   ZZ=           -270.5691
   XY=            -33.9571   XZ=             -2.4241   YZ=              1.5258
 Traceless Quadrupole moment (field-independent basis, Debye-Ang):
   XX=              1.3625   YY=             -9.3282   ZZ=              7.9657
   XY=            -33.9571   XZ=             -2.4241   YZ=              1.5258
 Octapole moment (field-independent basis, Debye-Ang**2):
  XXX=            300.0434  YYY=              9.3832  ZZZ=            139.1116  XYY=            432.5023
  XXY=            -37.5669  XXZ=            -44.7723  XZZ=            457.8250  YZZ=           -369.5605
  YYZ=            -73.1367  XYZ=            -28.2994
 Hexadecapole moment (field-independent basis, Debye-Ang**3):
 XXXX=         -62259.4988 YYYY=         -22268.8057 ZZZZ=         -11834.0136 XXXY=            195.0120
 XXXZ=           -568.8112 YYYX=           -107.0724 YYYZ=             13.6274 ZZZX=            529.7672
 ZZZY=              5.6550 XXYY=         -12690.9949 XXZZ=         -12167.5749 YYZZ=          -5734.4327
 XXYZ=           -248.8001 YYXZ=           -581.1654 ZZXY=          -1698.1848
 N-N= 9.264346797211D+03 E-N=-2.494063384272D+04  KE= 2.754351732647D+03
 1\1\GINC-COMPUTE-2-11\SP\RB3LYP TD-FC\6-31G(d)\C61H54N5O2(1+)\KSAMEDOV
 \24-May-2016\0\\#N TD(NStates=10) B3LYP/6-31G(d) SCRF=(PCM,Solvent=Tet
 rahydrofuran) EmpiricalDispersion=GD3 Geom=Connectivity\\TPE-RNO-2_UV\
 \1,1\C\N,1,1.4829737\C,2,1.36021,1,119.10646\C,3,1.4408974,2,120.97492
 ,1,5.8281647,0\C,4,1.3682623,3,121.50395,2,179.0442,0\C,5,1.4225995,4,
 121.85686,3,0.1226958,0\C,6,1.4058794,5,124.60538,4,178.96941,0\C,7,1.
 4911175,6,120.34907,5,1.6414415,0\C,8,1.4138537,7,122.38628,6,-91.7213
 56,0\C,9,1.4057649,8,118.4449,7,179.49014,0\C,10,1.3880541,9,121.08637
 ,8,0.2178916,0\C,11,1.405356,10,121.12771,9,-0.2326351,0\C,12,1.479586
 ,11,121.52937,10,-179.72783,0\C,13,1.4062013,12,120.97987,11,34.731764
 ,0\C,14,1.3907041,13,120.9451,12,179.96357,0\C,15,1.4054053,14,121.117
 36,13,-1.0658503,0\C,16,1.4896361,15,120.65696,14,179.65802,0\C,17,1.3
 653921,16,122.36215,15,134.30172,0\C,18,1.4908435,17,122.52065,16,168.
 1313,0\C,19,1.4053051,18,121.11444,17,-48.629943,0\C,20,1.3940002,19,1
 20.78757,18,-178.9809,0\C,21,1.3976545,20,120.20151,19,-0.0333148,0\C,
 22,1.3975022,21,119.59655,20,0.5947325,0\C,19,1.4053996,18,120.41616,1
 7,133.50397,0\H,24,1.086391,19,119.22819,18,-0.9519759,0\H,23,1.086734
 2,22,120.11888,21,179.76462,0\H,22,1.086575,21,120.20443,20,-179.83159
 ,0\H,21,1.0867396,20,119.67968,19,179.75059,0\H,20,1.0855553,19,119.14
 41,18,1.2445986,0\C,18,1.4914909,17,122.38706,16,-12.009456,0\C,30,1.4
 053966,18,120.46087,17,132.91876,0\C,31,1.39455,30,120.80302,18,179.89
 168,0\C,32,1.3976579,31,120.16899,30,-1.1039725,0\C,33,1.3975757,32,11
 9.58499,31,-0.1227435,0\C,30,1.4052232,18,121.09369,17,-49.036443,0\H,
 35,1.0856364,30,119.11222,18,0.7969394,0\H,34,1.0868386,33,120.12564,3
 2,-179.00902,0\H,33,1.0866342,32,120.19484,31,-179.54612,0\H,32,1.0867
 561,31,119.71271,30,179.14764,0\H,31,1.0863435,30,119.20659,18,-0.6093
 44,0\C,17,1.4917783,16,114.95663,15,-45.448213,0\C,41,1.4054059,17,120
 .41382,16,-46.670835,0\C,42,1.3946037,41,120.82922,17,179.32527,0\C,43
 ,1.3974004,42,120.14383,41,-1.0049278,0\C,44,1.3977093,43,119.58938,42
 ,-0.0543637,0\C,41,1.4050937,17,121.12983,16,131.046,0\H,46,1.0855111,
 41,119.12096,17,1.3756465,0\H,45,1.0867232,44,120.11457,43,-179.23281,
 0\H,44,1.0865723,43,120.20606,42,-179.66523,0\H,43,1.0867724,42,119.73
 641,41,179.13833,0\H,42,1.0864731,41,119.22102,17,-1.1334004,0\C,16,1.
 4053309,15,117.87177,14,1.8447015,0\C,13,1.4064711,12,121.07702,11,-14
 5.07257,0\H,53,1.0862364,13,119.77063,12,2.4750243,0\H,52,1.0851309,16
 ,119.20675,15,178.32511,0\H,15,1.0859752,14,119.59042,13,-179.94376,0\
 H,14,1.0862449,13,119.80041,12,1.6086344,0\C,8,1.3943578,7,117.88964,6
 ,87.779702,0\H,58,1.0854935,8,118.36495,7,-1.1442072,0\H,11,1.0852089,
 10,119.07738,9,178.33764,0\H,10,1.0844583,9,119.33131,8,179.85495,0\C,
 9,1.4542763,8,121.83526,7,-0.3714561,0\O,62,1.3857197,9,117.96414,8,-1
 78.65275,0\C,63,1.3534218,62,102.63851,9,179.83676,0\N,64,1.3125689,63
 ,113.02014,62,-0.1049679,0\N,62,1.2979965,9,130.92956,8,1.2974639,0\N,
 64,1.3528344,63,120.67128,62,178.94059,0\H,67,1.0125162,64,112.98098,6
 3,-172.72787,0\C,67,1.4124806,64,129.91637,63,1.8365996,0\C,69,1.40287
 4,67,123.17944,64,21.796723,0\C,70,1.3957231,69,119.48786,67,179.25354
 ,0\C,71,1.3957019,70,121.08398,69,-0.7258115,0\C,72,1.3972929,71,119.1
 6784,70,-0.0318604,0\C,69,1.4039453,67,117.20143,64,-159.8335,0\H,74,1
 .0871981,69,119.7356,67,1.5480636,0\H,73,1.0862568,72,120.30016,71,-17
 9.79636,0\H,72,1.0857535,71,120.42142,70,-179.81045,0\H,71,1.0864793,7
 0,118.85439,69,179.88259,0\H,70,1.0818651,69,120.66241,67,0.0011927,0\
 C,7,1.405375,6,119.28333,5,179.88897,0\C,80,1.42421,7,119.24732,6,1.68
 86827,0\O,81,1.3614354,80,120.59172,7,-0.8312181,0\C,6,1.4242108,5,116
 .11479,4,0.4236131,0\C,3,1.420071,2,121.8892,1,-174.27853,0\H,84,1.080
 2969,3,122.36785,2,2.0234063,0\C,81,1.3786594,80,123.04145,7,179.30678
 ,0\C,86,1.4190968,81,120.23895,80,-0.7350815,0\C,87,1.440891,86,117.26
 577,81,0.9959515,0\C,80,1.4234211,7,124.5815,6,-179.32994,0\H,89,1.084
 6041,80,118.60294,7,1.195755,0\H,88,1.0809431,87,120.17488,86,179.0984
 7,0\N,87,1.3587501,86,121.55507,81,-178.48686,0\C,92,1.4722584,87,120.
 99768,86,-3.1109753,0\H,93,1.0923045,92,107.0394,87,159.04774,0\H,93,1
 .0941831,92,108.81812,87,44.784359,0\C,93,1.5330479,92,113.75526,87,-7
 9.264562,0\H,96,1.0937995,93,110.97015,92,-62.740825,0\H,96,1.0944062,
 93,111.37724,92,57.776425,0\H,96,1.0951957,93,109.71999,92,177.67041,0
 \C,92,1.4732308,87,121.52709,86,-176.58137,0\H,100,1.0938526,92,109.04
 017,87,-45.983012,0\H,100,1.0922071,92,106.85767,87,-160.1519,0\C,100,
 1.5325002,92,113.78979,87,78.36209,0\H,103,1.0952603,100,109.74117,92,
 -178.43513,0\H,103,1.0944859,100,111.38913,92,-58.537395,0\H,103,1.093
 8112,100,110.98256,92,61.952645,0\H,86,1.0804108,81,117.42825,80,179.3
 3371,0\H,5,1.0845719,4,119.5217,3,179.99602,0\H,4,1.0804633,3,120.2820
 8,2,-1.2906923,0\C,2,1.4703972,1,119.63888,3,-168.58103,0\H,110,1.0927
 792,2,108.60471,1,-148.01383,0\H,110,1.088728,2,108.16032,1,-34.10062,
 0\C,110,1.5322069,2,112.98766,1,88.229636,0\H,113,1.0950191,110,110.73
 042,2,-60.902934,0\H,113,1.0945897,110,111.25244,2,59.248601,0\H,113,1
 .0951799,110,110.01582,2,179.40809,0\H,1,1.0950336,2,107.90212,3,-56.2
 66733,0\H,1,1.0980356,2,108.71822,3,59.733147,0\C,1,1.5258462,2,115.60
 507,3,-177.26659,0\H,119,1.0946051,1,107.5949,2,179.4198,0\H,119,1.093
 875,1,112.69259,2,-62.176437,0\H,119,1.0943411,1,112.16346,2,61.270052
 ,0\\Version=EM64L-G09RevD.01\State=1-A\HF=-2781.2267378\RMSD=9.066e-09
 \PG=C01 [X(C61H54N5O2)]\\@


 THE ONLY DIFFERENCE BETWEEN ECCENTRICS AND JOGGERS
 IS THAT JOGGERS WEAR SWEATBANDS WHEN THEY RUN IN THE RAIN.
 Job cpu time:       0 days  8 hours 32 minutes  3.8 seconds.
 File lengths (MBytes):  RWF=   6084 Int=      0 D2E=      0 Chk=    487 Scr=      1
 Normal termination of Gaussian 09 at Tue May 24 19:29:27 2016.
